# Supplementary material for: CHD7 regulates otic lineage specification and hair cell differentiation in human inner ear organoids
Source: Nat Commun. 2022 Nov 17;13:7053. doi: 10.1038/s41467-022-34759-8 (PMC9672366; doi:10.1038/s41467-022-34759-8)
Supplement: Supplementary file 4 — Source Data [file 41467_2022_34759_MOESM4_ESM.xlsx]

## Sheet: Fig. 1a
		Figure 1a.						Figure 1a.					Figure 1a.
		Top left panel						Top right panel					Bottom panel
		Anti-Flag						Anti-CHD7 (R&D systems #AF7350)					Anti-GAPDH

## Sheet: Fig. 2b
			Figure 2b.					Figure 2b.						Figure 2b.
			Top panel					Middle panel						Bottom panel
			Anti-CHD7 (R&D systems #AF7350)					Anti-CHD7 (R&D systems #AF7350) (over exposed blot)						Anti-GAPDH

## Sheet: Fig. 4 SOX2
WT			CHD7 S834F/+			CHD7 KO/+			CHD7 S834F/S834F			CHD7 KO/KO					Dunn's multiple comparisons test	Summary	Adjusted P Value
OV1	OV2	OV3	OV1	OV2	OV3	OV1	OV2	OV3	OV1	OV2	OV3	OV1	OV2	OV3			WT vs. CHD7S834F/+	****	<0.0001	A-B
176.363	82.487	192.675	195.95	27.7	72.562	103.652	96.633	91.087	4.24	4.31	11.076	7.63	6.484	5.991			WT vs. CHD7KO/+	****	<0.0001	A-C
207.787	176.95	173.262	168.338	52.888	114.65	80.911	68.943	79.889	5.124	4.573	5.652	7.396	7.655	7.354			WT vs. CHD7S834F/S834F	****	<0.0001	A-D
180.1	143.113	178.975	54.75	50.125	67.513	80.699	49.032	53.712	5.74	3.804	19.636	10.547	7.535	6.5			WT vs. CHD7KO/KO	****	<0.0001	A-E
189.725	198.875	192.65	64.112	38.438	159.963	66.142	59.889	78.043	5.219	4.256	8.706	7.323	7.725	7.316			CHD7S834F/+ vs. CHD7KO/+	ns	0.2136	B-C
101.188	185.488	128.338	94.537	62.737	127.775	88.348	49.465	68.365	4.993	4.028	9.804	6.532	5.968	8.687			CHD7S834F/+ vs. CHD7S834F/S834F	****	<0.0001	B-D
178.812	243.762	197.012	57.862	72.225	169.525	49.756	62.375	107.337	8.036	4.462	11.101	8.18	7.139	5.174			CHD7S834F/+ vs. CHD7KO/KO	****	<0.0001	B-E
212.912	216.512	174.175	94.263	31.137	68.325	63.117	69.284	74.536	5.759	4.282	9.87	7.06	7.772	7.282			CHD7KO/+ vs. CHD7S834F/S834F	****	<0.0001	C-D
222.1	165.425	108.638	120.75	43.312	68.162	40.722	54.519	57.973	5.696	4.725	4.68	9.073	8.297	6.782			CHD7KO/+ vs. CHD7KO/KO	****	<0.0001	C-E
170.075	197.938	181.175	71.713	46.862	139.262	75.092	46.875	70.92	5.987	5.722	5.104	6.389	7.984	9.367			CHD7S834F/S834F vs. CHD7KO/KO	ns	0.9897	D-E
148.5	237.588	150.363	52.112	45.938	73.95	71.006	46.562	81.911	5.478	4.481	5.364	10.949	8.259	7.56
174.613	127.9	148.6	55.612	29.1	147.55	84.541	32.457	63.759	5.092	4.953	5.937	10.5	10.747	7.152
177.225	187.05	180.125	74.425	33.812	122.463	70.845	67.087	60.607	5.756	7.127	5.108	8.962	7.035	10.139
154.637	168.575	176.4	43.362	60.175	127.725	63.535	63.101	89.455	6.491	5.978	5.56	7.092	10.332	5.972
156.238	213.725	202.338	29.712	63.013	54.938	57.94	59.212	87.946	5.573	11.589	5.639	7.392	5.75	8.972
171.287	127.638	124.525	52.938	66.312	50.438	52.396	67.303	49.179	15.911	15.171	5.652	8.117	7.019	8.661
169.65	154.963	178.15	51.25	35.825	84.213	35.418	54.202	71.196	4.899	6.142	5.089	8.468	8.965	6.256
154.6	236.912	142.675	38.587	73.362	104.787	29.715	50.894	48.893	4.272	5.867	4.646	11.57	12.946	14.82
210.162	145.688	168	111.662	203.662	40.25	55.946	54.495	71.777	6.288	15.725	5.104	7.706	6.354	18.487
148.738	193.5	156.812	103.037	191.2	95.688	53.547	34.144	67.152	5.959	15.285	6.003	7.095	6.535	12.491
162.988	175.262	150.412	38.675	119.088	168.188	53.282	36.418	66.705	6.538	6.443	5.566	7.642	6.288	7.136
135.575	176.325	186.55	62.175	54.65	57.138	89.636	39.423	60.42	9.291	9.655	5.674	8.519	11.196	12.348
144.037	200.95	207.938	43.138	75.312	64.85	50.528	46.942	100.616	4.994	5.222	4.794	6.731	10.171	8.063
194.1	147.363	92.438	84.875	37.788	57.05	49.06	45.745	60.759	5.234	5.076	4.582	9.168	9.092	9.174
127.15	125.825	120.975	66.138	43.15	60.888	51.079	46.12	75.018	5.171	5.709	4.285	9.282	7.301	13.962
148.662	176.188	113.425	41.587	55.562	122.237	43.627	59.683	84.777	5.491	6.114	4.655	7.465	9.509	28.199
146.225	147.45	148.287	51.8	78.263	70.263	97.712	47.692	122.491	4.832	12.718	4.098	7.367	6.566	8.62
158.05	105.325	173.512	87.05	69.85	62.812	44.253	109.611	91.866	4.763	4.525	5.399	8.199	7.399	11.614
170.688	110.775	210.65	79.85	46.675	55.038	48.671	56.644	92.411	4.858	9.601	4.348	7.81	6.661	13.339
189.825	77.25	145.875	63.013	48.587	35.138	133.051	147.096	82.652	4.82	4.5	4.633	6.203	9.782	12.282
110.3	135.9	145.775	63.212	41.25	110.388	46.696	225.774	130.134	4.215	4.354	5.101	6.886	4.927	9.981
190.4	123.675	139.162	79.138	36.3	63.25	41.478	75.111	42.679	4.386	5.225	5.674	6.921	7.937	12.13
208.488	73.2	163.062	105.787	46.625	41.888	25.633	146.255	74.384	6.209	5.484	5.56	7.642	5.851	12.959
231.512	71.638	165.838	43.663	145.188	39.3	40.095	235.317	53.08	4.136	4.772	4.06	8.633	4.449	13.19
181.662	180.787	169.588	47.763	76	44.312	47.123	214.822	102.83	5.655	20.272	4.415	8.161	8.161	6.699
172.2	153.488	145.762	53.788	74.713	135.613	64.604	215.861	86.33	5.044	4.066	4.063	14.902	5.082	8.149
196.725	130.175	147.375	80.75	43.45	71.963	65.123	219.524	53.643	4.75	4.373	5.418	9.791	5.769	15.639
144.725	217.55	160.588	60.35	90.875	87.85	70.047	234.221	119.554	5.525	3.215	5	9.25	5.592	12.028
162.037	136.75	176.887	120.575	44.875	77.275	62.554	238.298	41.741	5.532	4.12	4.829	5.772	6.519	8.88
122.912	141.463	138.088	78.013	37.112	30.262	64.253	200.721	110.866	6.095	6.073	5.418	9.604	5.484	6.199
162.55	169.238	96.125	58.938	35.175	50.987	54.949	182.678	73.786	5.788	4.911	4.845	6.775	6.532	7.943
200.575	108.675	126.312	101.45	37.862	53.95	67.294	92.851	95.732	4.927	5.12	4.358	8.671	6.196	6.927
198.688	171.05	149.463	190.562	37.75	34.038	91.978	78.654	11.554	4.104	6.991	4.687	7.297	7.18	9.741
199.188	132.613	171.875	75.125	78.975	53.938	42.94	61.337	86.438	4.484	3.832	5.453	8.456	7.497	10.68
253.75	184.512	101.963	90.125	54.862	50.987	48.902	73.457	87.214	4	4.835	6.199	6.199	5.595	6.43
196.588	184.162	104	102.688	39.15	83.475	77.579	109.337	62.58	4.661	4.453	5.677	9.535	6.522	4.801
169.412	228.55	144.5	67.763	34.688	26.538	70.408	87.885	88.455	4.335	4.383	4.095	6.854	6.43	6.415
252.7	157.425	194.162	76.15	39.675	77.45	38.873	117.942	87.143	4.247	8.038	7.513	7.019	5.756	7.87
243.312	188.162	162.637	54.138	30.863	38.888	26.601	119.149	118.277	4.339	4.361	5.161	7.87	5.098	5.203
148.287	81.575	211.787	42.925	25.788	36.375	52.263	67.63	87.188	4.725	4.481	20.044	8.38	7.054	4.946
205.688	79.862	149.575	129.488	32.062	49.175	46.623	59.567	75.42	5.016	5.383	6.203	7.073	5.658	6.392
227.238	70.35	204.625	62.913	29.288	62.188	42.006	96.192	45.527	4.155	15.136	5.237	5.959	6.832	7.965
231.075	129.15	119.287	124.7	25.225	108.812	43.68	173.495	106.929	4.946	17.769	6.538	8.114	7.484	7.424
141.5	197.05	204.537	38.013	25.413	55.062	43.864	193.202	59.062	7.117	5.123	9.728	5.766	4.896	11.389
219.637	166.8	181.775	49.7	22.625	61.35	59.263	233.524	102.339	5.883	4.87	13.37	8.566	6.158	6.288
210.425	119.7	187.412	47.312	24.1	109.625	52.759	111.654	40.67		6.845	16.272	9.222	6.37	5.291
209.35	152.65	133.625	139.325	11.838	71.188	38.427	79.707	83.321		4.627	11.389	8.297	4.709	5.323
254.588	163.075	155.5	127.487	25.137	69.713	37.434	65.274	59.661		5.041	16.589	7.813	7.32	5.003
253.438	45.638	192.45	96.713	34.888	88.638	32.449	120.457	71		6.098	7.228	6.972	6.316	5.421
254.688	123.213	123.15	52.4	27.7	40.975	49.443	62.683	77.062		4.193	14.867	8.275	6.57	4.997
254.975	159.662	207.975	217.5	31.762	26.625	55.37	76.606	77.196		12.655	5.402	6.516	5.389	5.712
194.875	147.287	188.688	173.9	80.825	72.862	42.69	88.764	65.33		5.465	5.589	6.07	6.75	7.025
209.188	222.463	131.225	126.487	92.713	71.625	47.161	70.096	108.652		4.013	13.066	6.949	8.158	6.633
179.35	187.05	159.662	95.275	37.263	82.537	78.313	107.913	83.438		4.377	4.633	9.652	6.506	7.646
98.45	180.863	175.287	70.412	27.675	95.25	54.307	91.615	91.964		4.003	4.44	10.424	7.718	8.877
162.325	177.812	118.912	247.938	18.275	68.763	37.307	75.452	99.402		4.193	5.535	5.576	6.472	5.408
223.275	119.188	90.175	209.425	17.262	74.45	49.389	75.812	94.304		5.339	4.294	8.57	6.892	6.408
246.9	151.912	115.188	92.3	70.075	59.225	38.984	126.971	105.402		8.598	4.63	5.918	6.241	6.082
199.213	171.75	176.863	228.738	43.362	96	84.31	111.38	70.527		8.358	4.367	10.715	6.19	7.946
177.875	181.113	153.275	212.5	28.512	58.275	42.231	50.346	83.196		4.32	9.835	9.978	11.114	5.551
254.475	159.162	160.912	142.575	31.625	52.987	18.263	52.841	86.705		4.509	5.965	9.066	7.981	5.19
226.975	231.637	160.912	183.325	25.45	69.562	45.035	69.736	99.688		18.07	11.481	7.383	7.728	5.063
250.988	197.775	230.95	149.6	37.237	129.488	50.136	56.534	77.75		6.354	7.354	7.066	5.927	6.152
252.188	144.863	186.55	171.488	22.25	76.725	67.339	89.678	72.857		31.022	13.75	8.006	5.759	6.066
254.1	174.988	148.037	227.838	24.413	65.838	72.136	78.053	121.384		4.044		10.661	5.566	9.494
249.3	189.963	149.975	183.775	17.075	138.387	56.443	66.202	40.232		4.019			5.902	7.073
195.012	164.062	119.438	175.575	17.988	63.562	78.801	144.986	94.134		4.348			5.396	7.446
255	190.5	204.838	109.675	33.025	69.213	74.44	106.712	93.438		4.082			6.092	5.665
197.412	153.162	185.725	205.863	22.725	123.4	78.104	66.88	122.893		4.06			6.797	7.095
174.725	200.425	112.638	170.438	42.25	85.45	91.614	133.861	80.705		56.972				10.943
243.838	132.525	185.35	110.112	41.375	48.337	116.722	157.495	186.938		8.415				8.652
194.787	166.35	103.037	236.2	46.663	78.475	85.006	173.274	46.33		6.506				7.829
254.988	142.4	99.025	176.287	36.325	63.837	62.484	101.716	90.509		5.934				11.063
229.25	154.488	131.825	62.475	30.925	205.463	54.978	146.923	69.688		7.509				8.563
236.525	193.35	174.3	196.5	23.087	109.438	76.386	95.846	41.375		8.196				6.899
216.988	112.55	101.125	134.325	19.975	151.938	60.965	94.928	65.679		4.782				6.611
254.512	190.6	114.763	73.513	24.988	103.15	58.753	96.288	77.152		4.117				8.234
182.363	221.463	183.725	59.938	21.7	131.963	72.642	62.856	56.152		4.18				8.443
231.812	219.912	222.637	197.35	27.05	200.7	52.839	55.774	123.562		7.123				8.839
139.738	225.75	155.713	151.225	44.763	105.275	34.551	45.625	53.321		5.351				9.753
178.012	182.963	202.787	193.575	30	91.388	46.158	82.337	60.795		4.342				8.585
184.363	179.525	168.45	107.075	127.175	61.112	47.07	75.413	67.268		5.418				8.858
246.637	169.188	162.7	132.512	42.05	74.688	50.446	84.562	58.589		4.377				7.69
244.8	156.113	122.062	119.6	87.475	138.438	70.127	56.947	78.589		4.044				5.373
224.4	121.075	99.287	147.85	34.913	133.65	62.82	89.913	73.634		17.712				6.918
198.562	136.463	160.8	136.688	37.375	88.35	54.956	81.13	62.205		9.446				10.155
141.812	149.35	63.25	131.137	53.112	172.925	83.095	122.356	32.786		5.889				9.453
180.65	178.675	173.1	110.375	60.025	134.5	77.228	60.447	27.321		8.291				8.684
220.387	226.8	102.075	104.263	40.163	136.8	136.892	89.856	59.018		19.459				6.987
225.05	167.2	179.6	97.263	56.2	84.838	46.272	90.101	42.821						6.823
206.012	221.225	106.463	78.45	110.425	83.075	66.373	111.611	35.402						10.636
245.637	228.863	129.45	144.925	29.725	141.938	112.642	92.024	57.598						7.443
243.838	175.75	170.575	78.4	35.55	133.238	87.449	111.822	44.723						11.728
248.05	150.438	136.262	81.125	41.587	102.088	63.155	95.12	33.643						11.905
241.15	229.65	164.575	71.3	71.013	128.988	97.981	67.889	50.5						10.31
205.7	135.825	145.55	81.9	82.588	86.7	66.899	77.611	60.661						9.927
174.838	211.925	115.787	46.775	52.788	161.262	69.69	68.736	84.634						7.532
136.025	174.412	173.287	75.725	84.675	121.5	105.579	67.043	30.045						12.766
197.238	198.387	142.9	40.35	22.913	131.25	81.193	83.481	63.902						13.892
127.05	112.162	134.287	43.663	131.488	135.988	61.794	86.332	51.795						7.392
182.637	190.075	136.062	30.875	137.213	106.825	89.956	140.562	35.804						6.472
248.238	221.3	166.375	79.75	60.712	61.4	37.823	83.413	74.732						10.604
243.312	153.3	146.738	91.713	106.725	96.325	80.984	77.053	41.679						9.066
174.175	218.275	167.625	45.413	40.038	94.075	46.367	35.38	60.473						8.269
161.037	191.8	101.987	34.05	39.788	59.312	76.706	70.635	64.268						8.237
222.113	207.775	78.375	62.688	36.438		54.734	78	67.946						8.598
216.025	218.037	126.112	9.088	89.925		73.367	92.995	83.045						25.921
169.275	114.7	165.012	51.275	71.938		89.788	63.168	51.429						13.035
167.125	111.787	56.913	48.875	72.338		73.566	72.692	48.295						27.665
163.1	133.688	81.125	39.325	121.6		110.63	60.731	52.821						6.87
190.588	192.938	178.925	34.8	19.65		84.161	75.216	74.232						6.354
196.613	182.363	80.675	21.562	35.925		108.731	60.731	104.964						9.867
251.925	220.137	154.338	25.462	47.087		110.658	63.322	75.179						9.028
218.012	204.225	178.113	31.3	73.812		84.089	38.962	93.232						11.655
201.95	242.4	138.713	24.062	64.688		98.665	44.529	77.42						10.389
204.738	244.887	132.875	23.375	71.875		74.035	54.322	94.42						6.13
181.775	213.225	185.363	29.012	113.9		59.104	49.058	80.304						9.807
235.887	230.775	106.85	55.025	120.825		59.665	68.442	156.205						12.108
160.075	143.637	147.525	46.05	56.95		97.098	63.101	61.339						8.582
240.637	159.15	128.825	29.962	59.225		56.044	57.115	106.143						11.054
226.45	130.9	75.487	19.462	54.013		86.658	60.101	69.866						8.826
160.887	135.287	151.438	22.462	34.8		56.101	39.582	87.661						12.342
228.113	119.55	151.825	16.8	78.075		88.396	73.135	41.188						13.753
128.387	129.45	204.65	20.812	86.55		66.174	59.495	48.125						12.256
210.062	120.188	199.938	70.162	60.25		67.832	95.971	35.205						13.117
104.4	157.062	166.45	11.588	74.513		67.462	70.822	40.893						7.611
176.662	130.088	190.2	40.837	64.3		101.509	85.207	53.92						7.127
192.35	238.15	195.9	18.163	149.5		132.386	93.197	41.027						7.085
116.4	226.675	54.237	11.412	135.7		68.415	65.38	57.259						6.946
187.037	197.05	188.625	55.812	105.562		75.199	97.317	52.259						10.405
123.588	226.35	174.312	23.312	78.7		89.943	99.293	53.545						8.475
163.463	227.8	150.188	19.137	98.1		61.462	89.188	69.491						7.722
123.275	189.588	170.3	22.15	105.2		59.003	72.769	73.125						12.418
206.375	150.363	99.537	52.112	130.412		48.927	119.856	91.089						10.025
231.75	121.45	97.825	33.763	71.5		74.497	62.317	52.223						5.497
226.463	190.088	165.738	20.438	148		36.627	106.918	61.768						6.921
211.162	127.088	113.3	42.712	66.725		85.741	92.865	52.268						10.373
245.312	132.55	203.05	24.35	109.7		76.88	83.212	74.277						10.87
223.488	126.65	205.65	14.4	77.362		83.399	118.399	43.67						7.623
207.325	154.562	95.062	16.6	201.363		80.089	36	83.062						9.389
141.325	200.7	71.95	18.25	56.85		99.025	37.909	69.991						9.237
237.113	127.713	175.025	46.763	83.438		89.563	63.442	102.661						9.073
242.213	119.713	178.863	23.712	88.95		49.32	104.697	109.393						6.93
183.15	189.7	101.638	36.275	110.062		87.272	64.452	48.839						11.073
193.062	90.188	82.263	47.188	127.425		84.823	82.803	48.08						11.313
187.375	198.025	126.737	46.65	170.762		70.377	125.692	101.161						13.247
201.062	225.762	177.262	10.988	106.688		105.32	88.361	90.482						12.165
210.688	222.262	121.475	13.662	119.912		69.386	74.707	90.098						16.399
156.363	109.662	142.762	10.037	72.625		62.642	60.12	32.054						10.345
154.762	220.188	168.938	15.113	96.3		40.472	96.625	81.17						15.032
145.812	217.45	122.287	28.975	85.412		80.082	82.606	124.536						10.386
223.95	232.213	118.862	52.7	97.912		68.076	76.774	68.705						11.089
118	146.525	125	12.662	72.588		52.367	108.144	97.009						17.696
132.025	201	198.825	15.775	99.938		82.57	67.38	69.393						7.041
143.9	167.787	178.225	16.688	116.088		108.307	57.341	72.607						8.604
137.512	105.987	138.262	26.4	103.975		73.778	94.692	77.696						6.582
160.9	160.137	78.412	16.188	85.525		94.247	101.591	80.714						8.532
198.738	95.425	141.662	33.675	83.338		104.744	69.024	73.955						5.646
150.875	205.238	124.537	50.95	48.575		81.415	127.625	68.205						11.155
195.2	227.75	154.975	9.35	109.425		74.354	131.404	100.312						7.997
193.588	214.088	186.062	19.087	160.625		72.158	149.49	85.857						11.63
240.675	145	116.725	12.938	103.575		85.975	116.308	59.893
143.625	209.175	150.95	15.162	195.213		65.07	75.529	86.196
210.887	213.162	232.9	47.85	116.037		58.87	72.692	84.438
172.275	250.925	162.613	45.788	163.45		105.481	63.543	84.518
223.425	230.562	157.662	22.075	51.425		57.747	84.673	98.25
175.887	183.2	83.4	48.425	171.875			100.394	69.571
108.675	138.175	140.537	68.775	223.225			47.966	89.536
102.15	174.162	149.988	70.362	64.037			77.601	88.848
122.275	221.95	86.263	54.487	108.975			74.49	81.366
159.775	236.45	122.175	25.212	56.638			88.317	56.402
85.812	160.175	151.675	16.8	94.213			58.293	74.179
87.9	200.675	179.275	23.1	111.562			50.361	101.545
149.325	216.625	140.012	14.037	104.112			75.716	91.688
58.95	168.175	155.463	17.65	216.037			62.976	114.598
145.863	162.238	191.625	24.725	157.75			57.933	134.821
90.325	225.688	166.225	20.887	176.838			44.399	109.357
150.662	216.325	123.15	59.3	110.362				90.152
125.1	197.113	157.613	22.188	70.4				68.241
151.988	150.7	132.525	10.975	109.2				135.5
232.65	136.137	172.412	39.15	166.8				91.938
170.238	213.338	153.162	7.775	111.25				65.75
155.75	171.838	179.125	31.725	92.725				49.714
207.975	148.787	91.075	84.963	34.812				103.25
197.688	173.925	169.162	13.213	115.175				136.562
207.75	207.113	201.613	11.8	57.587				88.652
177.325	238.537	158.963	22.438	89.388				73.42
201.537	220.05	145.463	181.625	50.938				100.562
220.275	217.5	179.787	54.775	37.612				81.929
184.512	101.1	97.562	57.025	69.912				84.982
155.338	170.637	138.775	17.65	32.925				130.429
205.525	149.525	184.113	45.987					91.375
167.238	191.475	118.475	161.975					78.821
196.088	138.662	147.65	34.688					75.446
188.975	136.713	165.738	54.712					79.759
147.325	209.162	153.512	110.362					119.134
207.55	233.4	160.338	171.088					91.357
203.5	174.912	86.838	34.775					96.366
143.525	172.575	167.925	37.475					53.866
224.238	220.088	141.9	32.612					90.205
250	228.438	187.213	76.25					89.705
233.125	181.65	101.35	99.675					61.402
165.387	227.988	151.162	67.375					105.634
193.475	169.012	110.412	109.412					80.848
125.4	125.013	55.837	179.5					85.295
205.838	212.188	160.7	28.85					115.5
224.1	159.325	40.388	30.875					66.321
206.975	161.238	57.062	89.763					66.777
242.425	175.912	78.213	92.112					76.143
229.25	148.95	98.325	50.962					55.518
237.188	142.062	127.362	42.35					75.723
231.8	204.213	87.463	22.5					38.732
175.1	123.263	85.162	55.25					80.071
194.175	146.988	147.363	38.6
206.25	146.912	93.425	70.912
238.75	199.287	143	149.675
229.75	133.525	73.175	150.363
240.975	172.025	139.775	48.575
240.537	181.838	119.9	68.938
245.238	154.512	209.575	41.9
120.125	174.037	122.162	114.225
241.262	127.763	89.875	150.512
217.637	137.8	155.613	43.087
226	98.412	131.887	29.613
230.175	132.375	27.575	99.675
238.75	158.925	147.375	51.675
210.762	136.1	168.213	109.362
252.338	132.012	114.562	68.013
248.938	140.162	194.387	36.237
243.762	171.562	138.713	42.288
247.363	124.612	116.638	28.262
204.488	163.963	132.787	28.288
209.338	201.938	107.375	76.737
232.338	143.95	85.888	34.55
253.812	147.175	123.438	30.5
249.775	141.037	167.988	21.312
254.925	160.988	187.775	23.038
234.912	156.213	164.075	32.138
253.3	145.05	183.863	17.3
254.412	142.95	190.275	44.312
237.463	129.912	141.975	22.938
228.85	82.487	71.237	32
245.975	147.787		22.788
233.425	162.387		46.15
248.05	185.2		36.987
242.4	124.263		65.925
248.738	106.463		51.925
239.938	133.55		45.275
200.075	137.887		54.987
202.425	160.562		62.212
219.637	155.1		42.538
239.425	201.113		64.5
251.012	185.213		54.625
250.8			44.462
210.4			59.062
196.988			41.987
186.662			49.225
229.537			57.625
199.425			79.95
200.387			62.013
249.387			62.737
232.025			98.412
176.2			32.175
231.725			64.612
195.325			30.9
236.037			56.6
226.675			66.037
234.15			45.337
253.425			56.325
253.65			82.25
245.238			59.837
247.475			142.762
234.688			49.575
253.4			44.975
249.488			46.487
252.812			74.862
248.775			59.55
219.688			33.413
217.175			40.925
253.238			55.175
213.688			80.325
238.775			40.888
245.85			75.225
200			39.538
254.625			56.638
255			61.325
231.988			46.663
236.262			120.525
213.037			64.062
221.275			42.275
255			38.938
251.525			48.587
253.525			52.825
239.575			100.263
243.312			45.837
251.15			54.3
239.15			67.475
198.012			80.013
254.262			42.212
195.062
253.275
225.025
173.825
221.9
255
249.287
254.1
234.125
247.675
187.488
247.45
207.338
248.938
230.137
232.975
240.512
218.225
223.625
234.725
172.975
223.588
238.037
170.312
185.925
193.188
199.287
128.425
214.65
178.675
240.6
185.762
226.975
229.787
221.713
208.113

## Sheet: Fig. 4 SIX1
WT			CHD7 S834F/+			CHD7 KO/+			CHD7 S834F/S834F			CHD7 KO/KO					Dunn's multiple comparisons test	Summary	Adjusted P Value
OV1	OV2	OV3	OV1	OV2	OV3	OV1	OV2	OV3	OV1	OV2	OV3	OV1	OV2	OV3			WT vs. CHD7S834F/+	****	<0.0001	A-B
113.168	73.312	74.625	184.175	63.138	59.862	72.438	217.537	16.55	82.95	50.288	63.364	4	28.837	4			WT vs. CHD7KO/+	****	<0.0001	A-C
162.045	103.1	62.35	35.875	45.388	68.25	75.6	148.175	42.062	35.112	50.312	88.535	4.375	15.825	4			WT vs. CHD7S834F/S834F	****	<0.0001	A-D
176.125	77.562	62.1	72.675	56.225	83.65	111.775	162.238	11.988	59.562	90.963	35.009	4	61.888	4			WT vs. CHD7KO/KO	****	<0.0001	A-E
133.964	94.9	72.588	74.175	34.425	83.4	106.975	194.162	150.525	37.388	69.162	46.272	4.025	84.6	4			CHD7S834F/+ vs. CHD7KO/+	****	<0.0001	B-C
163.83	99.7	87.275	88.8	29.75	63.55	102.925	138.8	37.763	87.2	84.425	54.611	4.025	76.8	4			CHD7S834F/+ vs. CHD7S834F/S834F	****	<0.0001	B-D
119.259	116.275	91.787	74.775	23.55	57.5	84.588	100.525	17.288	33.663	68.737	62.405	4	50.7	4			CHD7S834F/+ vs. CHD7KO/KO	****	<0.0001	B-E
148.518	85.537	68.188	58.825	66.725	74	57.237	107.062	25.175	81.575	37.825	59.456	4	7.15	4			CHD7KO/+ vs. CHD7S834F/S834F	****	<0.0001	C-D
135.964	118	83.912	45.663	55.725	140.213	94.463	114.175	46.938	56.913	78.638	39.278	4	11.162	4			CHD7KO/+ vs. CHD7KO/KO	****	<0.0001	C-E
162.473	100.438	58.675	52.1	34.55	70.362	84.1	158.787	122.05	42.175	156.162	62.104	4	4.025	4			CHD7S834F/S834F vs. CHD7KO/KO	****	<0.0001	D-E
122.339	122.487	75.925	54.775	46.9	102.275	95.463	186.838	100.475	61.962	156.912	85.228	4	5.85	4
132.616	99.05	66.225	36.638	79.775	68.463	61.425	120.338	98.55	57.462	108.912	45.981	4	4.25	4
140.321	103.588	77.463	43.675	49.513	70.938	58.275	130.438	32.575	38.275	61.1	63.718	4	15.55	4
76.509	96.45	67.2	47.163	59.487	70.25	93.075	106.062	36.275	45.125	82	41.231	4.025	5.888	4
126.134	82.213	68.787	40.938	33.562	109.975	102.875	190.137	98.237	71	74.05	64.101	4	66.237	4
144.875	113.487	76.987	41.487	50.087	82.237	82.925	85.588	24.025	45.163	34.775	56.38	3.725	6.025	4
96.088	102.05	74.125	38.675	32.6	54.4	100.7	85.912	25.15	52.013	65.95	91.028	4	4.463	4
127.412	97.888	71.037	58.175	53.062	71.675	109.463	158.512	17.225	27.137	48.788	63.56	4	4.037	4
149.588	124.475	66.7	99.987	24.7	58.625	100.162	124.15	29.387	18.95	56.763	68.563	4	4.138	4
145.075	99.625	56.712	46.2	86.263	154.175	87.825	78.213	24.25	7.438	65.125	29.304	4	4.175	4
146.787	165	73.112	49.95	32.763	77.725	65.112	131.5	18.788	65	106.162	106.456	4.05	4.225	4
181.713	92.088	87.713	34.188	41.413	84.425	68.388	120.862	17.488	85.825	88.575	36.142	4	4.25	4
187.3	81.138	67.7	129.762	52.7	66.737	65.062	141.438	12.55	9.188	81.787	126.111	4	4.025	4
81.35	110.713	100.1	83.2	17	77.037	57.163	202.412	17.075	12.988	93.475	44.696	4.338	4.475	4
96.338	197.575	74.125	99.812	30.913	147.575	80.037	168.438	114.65	62.013	78.312	21.123	4	4.188	4
87.263	133.512	104.388	111.7	91.3	155.525	78.15	135.75	26.55	19.6	96.325	45.386	4	4.688	4
136.175	89.075	78.425	75.088	15.55	77	85.987	86.237	43.388	63.625	94.787	43.016	4	4.625	4
115.713	132.4	131.625	49.362	23.15	131.463	75.825	94.8	124.15	14.15	72.938	24.88	4	4.025	4
143.75	87.4	52.425	83.275	15.463	87.812	121.9	160.562	40.188	55.225	85.388	20.259	4.412	4	4
108.537	86.588	69.6	48.925	52.7	145.25	125.4	125.138	16.925	64.575	45.2	51.089	4	4	4
104.05	83	48.538	53.725	87.287	65.375	88.688	143.775	77.638	63.8	61.112	35.661	4	4.987	3.062
126.938	125.825	111.325	97.088	61.163	67.8	175.575	164.8	116.412	61.375	84.812	49.835	4	4	3.812
133.925	196.037	75.375	55.2	38.7	88.175	112.25	109.688	26.05	16.55	94.7	66.152	4	4	4
134.275	126.4	94.537	80.475	120.963	80.713	132.725	106.213	25.663	6	91.237	23.703	4.037	4	3.362
136.262	132.713	57.413	65.862	108.1	86.25	92.55	132.55	27.25	16.438	99.15	99.367	4	4	3.45
92.925	102	55.625	52.312	120.775	89.425	94.825	89.062	14.875	51.525	62.675	69.297	4	4.325	4
121.775	112.938	77.838	64.225	82.85	56.05	108.312	144.463	32.487	46.212	68.875	50.731	4	5.088	4
106.4	76.075	136.15	56.638	105.8	107.287	115.588	133.537	23.025	17.375	54.013	42.709	4.112	4.025	4
142.775	122.112	105.35	69.1	119.825	94.4	88.75	176.375	69.188	30.938	69.812	22.579	4.325	5.475	4
162.5	95.162	88.362	85.575	110.75	98.05	103.875	179.4	28.1	30.7	50.513	100.206	4.338	4.037	4
102.05	188.963	83.1	81.562	46.487	53.538	105.025	105.475	20.075	105.112	102.787	13.93	5.025	4	4
86.15	147.713	85.05	51.263	63.688	61.775	83.975	128.938	18.062	22.125	72.6	14.566	4.138	4.925	4
88.075	121.875	96.562	52.862	92.138	88.55	89.525	149.662	26.725	21.175	57.725	19.196	4.013	4.425	4
63.562	63.225	83.25	61.712	105.425	62.825	102.35	102.25	32.075	25.913	100.338	38.079	4.037	4.888	4
128.238	72.263	76.463	34.712	82.537	127.25	100.963	159.438	86.8	7.725	33.575	68.449	4	5.088	4
99.963	98.125	92.375	61.5	23.425	76.987	86.125	147.675	156.55	27.012	71.025	88.801	4	5	4
116.7	67.375	103.475	67.575	40.925	62.237	71.612	107.987	59.525	71.125	70.9	64.649	5.85	5	4
104.275	68.9	90.775	46.975	46	46.388	81.75	126.138	140.275	18.788	79.45	24.174	4.213	4.963	4
114.388	61.2	110.925	82.8	82.487	76.5	85.938	116.763	129.325	20.45	92.875	47.541	4.487	4.225	4
104.25	63.4	61.025	38	43.525	73.838	57.188	143.488	45.525	21.113	90.55	65.016	4.025	4.037	4
121.2	94.525	89.775	69.487	47.013	107.338	55.45	119.925	19.812	6.1	76.713	12.215	4.138	5	4
110.062	81.312	111.138	59.225	58.612	59.888	75	148.275	25.225	17.863	54.875	13.658	15.688	4	4
129.85	71	85.987	72.8	55.05	62.663	104.938	135.613	114.862	7.088	99.312	34.225	4	4	4
119.362	67.7	71.963	47.4	52.163	83.3	93.787	83.138	33.5	91.013	65.213	36.354	5.425	4.15	4
88.362	49.775	113.438	56.75	71.412	56.425	87.625	108.6	21.225	83.85	59.925	23.079	4.1	5.088	4
88.775	41.05	64.7	42.612	63.312	58.737	72.513	129.35	95.35	50.962	50.188	23.646	4.55	4	4
97.537	60.25	76.362	64.05	55.538	60.987	93.162	212.938	99.412	50.025	93	101.715	5	4.312	4
141.325	65.55	82.575	37.2	54.225	39.987	94.875	126.062	29.712	44.125	75.3	44.715	4.625	4	3.688
100.4	95.662	77.562	50.5	58.138	75.7	87.675	141.4	151.55	14.925	120.987	11.335	5.25	4	4
105.662	80.787	88.1	42.337	50.25	55.525	64.975	78.15	121.3	52.638	61.112	25.253	4	4	4
126.475	50.237	87.787	25.488	42.125	114.35	74.963	107.912	46.55	9.787	54.125	24.636	4.463	4.138	4
105.125	67.825	58.375	30.1	57.562	62.625	70.3	65.3	155.363	48.138	96.05	33.291	4	4.85	4
111.612	37.188	40.125	31.825	42.2	51.35	92.438	119.787	13.363	23.337	114.713	29.823	5.075	5	4
113.8	46.413	44.475	29.225	62.1	66.5	81.537	130.325	25.363	73.9	61.55	37.402	4.525	4	4
108.225	98.525	70.412	56.125	88.925	90.088	80.737	175.3	89.45	44.775	26.938	9.054	5.662	4	4
115.112	74.812	69.3	45.75	53.625	98.213	73.213	101.05	29.975	55.612	37.462	19.867	6.55	4.975	4
105.425	66.075	97.7	20.85	48.413	87.725	83.675	104.662	69.562	54.25	52.837	39.617	5.963	4	4
82.175	99.8	74.275	59.888	51.087	55.775	102.287	155	19.113	26.175	46.263	34.797	4	4.075	4
131.8	109.162	63.4	75.688	69.237	57.8	97.088	96.912	22.887	35.75	61.9	25.31	4	5.013	4
130.863	80.525	57.65	23.113	43.45	103.85	99.188	181.925	8.887	28.7		28.146	4.2	5.375	4
109.562	62.163	93.588	23.55	44.413	89.525	48.675	115.325	17.775	59.725		34.218	4.625	4.25	4
99.5	114.612	64.425	38.562	53.712	41.212	91.138	87.362	37.825	27.075		39.193	4.025	4.938	4
77.875	83.412	43.5	71.625	55.525	54.737	83.263	104.825	18.75	11.438		38.598	4	5	4
97.75	95.275	41.663	75.812	45.25	43.562	59.625	132.575	8.1	66.037		31.728	4	5	4
98.525	81.162	59.5	89.088	39.237	59.3	82.463	87.688	9.85	37.6		40	4	4.25	4
68.888	114.275	69.675	40.788	84.425	78.562	102.9	133.812	127.987	67.287		47.313	4	4.025	4
78.1	69.912	98.213	34.45	53	42.038	71.938	95.338	12.113	11.475		82.82	4.013	4.763	4
82.85	92.138	71.5	35.013	55.138	96.588	80.675	176.275	36.812	53.388		65.117	4.013	4.737	4
78.375	133.438	70.275	125.95	66.825	81.75	74.088	192.575	29.4	34.712		70.756	5.188	4	4
87.263	118.75	64.638	66.787	53.125	84.938	88.112	119.15	6.487	46.312		63.908	4	4.188	4
78.612	88.1	81.625	37.85	79.213	47.325	75.325	79.713	8.963	18.462		56.272	4	4	4
69.362	87.85	43.6	32.913	53.788	56.85	109.963	123.862	14.1	68		17.946	4	4.425	4
73.588	117.2	52.538	40.288	47.725	78.588	98.088	106.975	9.162	26.887		41.794	4	4.037	4
99.325	74.963	99.713	39.487	47.8	42.55	127.838	89.037	19.975	32.35		53.848	4	4.225	4
79.237	63.712	49.85	87.438	46.638	40.688	86.013	97.463	16.375	13.925		65.481	4	4	4
69.1	91.875	58.55	61.663	123.575	40.775	71.588	89.112	13.575	57.65		69.427	4	4.188	4
86.075	71.463	37.913	35.312	141.512	85.638	72.263	182.162	7.35	47.638		69.168	4	5	4
77.487	114.975	76.562	45.288	91.388	48.2	82.088	183.6	12.787	20.975		30.63	4	4.088	4
79.888	62.8	85.688	43.487	64.612	102.638	59.362	101.025	28.812	8.725		62.734	4	4	4
76.463	66.237	111.725	27.775	83.763	44.825	101.338	108.8	12.812	8.113		74.117	4	4	4
84.125	93.987	83.987	33.25	76.112	35.812	87.787	98.362	11.7	39.312		84.481	4	4.138	4
58.812	124.438	67.75	45.15	95.162	48.1	139.588	84.213	7.638	71.325		38.323	4	5.162	4
169.875	160	56.1	37.15	54.513	43.45	97.825	85.425	9.5	80.975		63.953	4	4.737	4
82.9	101.175	74.025	151.262	63.138	53.538	95.3	75.95	11.713	70.075		49.877	4	4.787	4
111.513	109.338	61.2	41.237	68.662	46.487	71.075	87.7	11.762	62.375		14.513	4	4.025	4
95.925	82.088	59.763	38.875	52.938	47.55	82.5	123.362	10.25	15.463		41.563	4.013	4.3	4
59.025	88.362	66.013	106.312	58.612	33.725	75.275	146.137	6.713	23.087		39.358	4	4	4
100.287	87.1	113.737	40.475	74.188	48.925	63.612	80.763	7.688	19.65		44.68	4	4.938	4
83.95	74.575	63.15	31.113	100.513	35.075	49.438	121.062	10.825	77.25		51.421	4	4	4
103.438	81.037	83.763	56.888	84.075	76.912	59.587	112.05	6.312	58.6		81.041	4	4.475	4
98.625	136.562	60.4		61.612	37.95	50.413	93.013	9.6	73.5		27.741	4	4.013	4
76.15	108.275	80.862		86.188	47.15	74.263	100.263	8.562	67.975		36.725	4	4.2	4
55.837	64.025	61.5		78.338	63.237	78.463	118.312	16.188	17.85		24.978	4	4.088	4
65.037	92.25	69.213		76.525	52.987	84.438	60.225	5.7	21.962		75.915	4	4	4.037
181.113	95.125	65.9		66.912	44.775	71.912	101.85	7.65	76.5		8.244	4	4	4
89.412	58.913	55.312		45.225	113.463	85.4	86.338	12.725	19.5		83.991	4	4	3.975
51.45	74.375	41.138		116.325	49.987	50.3	72.025	10.537	83.062		71.013	4	4	4
68.912	89.338	40.125		88.625	98.1	88.737	80.888	8.05	20.675		76.668	4	9.675	4
151.488	92.275	74.537		125.875	103.537	112.875	47.288	10.463	21.275		58.085	4	4	4
91.2	118.175	84.987		117.325	73.362	81.5	75.125	19.825	31.113		19.646	4	4.025	4
71.912	111.275	58.1		109.562	41.612	55.525	88.3	22.35	43.013		61.373	4	4	4
71.375	111.8	62.362		107.175	39.5	56.862	114.575	6.975	54.1		41.405	4	5.312	4
75.438	60.05	65.537		108.225	50.212	64.388	62.612	4.475	54.95		31.589	4	4	4
82.513	83.263	67.412		170.5	47.225	111.3	63.663	6.463	78.037			4	4	4
65.725	75.487	50.55		79.487	45.288	50.55	83.6	6.425	40.35			4	4	4
66.688	86.188	48.962		92.037	48.087	90.975	67.688	9.95	8.8			4	4	4
70.612	74.963	64.537		83.088	85.5	49.75	71.763	10.812	85.8			4	5	3.938
83.388	136.075	83.25		68.95	38.263	70.075	95.75	6.075	66.375			4	4	4
64.5	71.562	91.875		113.787	29.175	77.237	72.487	6.138	59.125			4	4	4
105.188	71.838	72.7		190.325	95.45	83.237	35.688	16.75	60.888			4	4.075	3.263
81.812	69.312	71.688		100.662	36.925	51.8	100.5	5.112	39.312			4	4.013	3.275
62.5	74.138	151.2		78.912	32.625	60.875	140.425	8.5	88.562			4	7.362	4
50.462	73.6	90.325		87.162	31.7	54.075	77.4	5.987	25.438			4	5.5	4
60.7	96.3	77.888		49.837	39.85	78.3	49.688	5.912	23.2			4	4	4
48.45	79.463	62.625		119.125	71.825	88.787	71.675	17.125	79.225			4	4	4
48.888	80.5	81.912		65.525	37.587	72.938	58.513	7.362	10.6			4	4	4
93.812	84.963	105.812		63.237	39.025	70.05	104.95	5.537	83.862			4	4	4
68.95	61.325	99.275		57.65	58.9	39.725	57.7	5.75	19.688			4	4	4
71.275	73.312	79.737		85.888	70.138	84.812	70.388	6.975	28.387			4	4	3.925
67.75	80.325	99.362		72.25	49.4	76.263	70.138	5.987	84.875			4	4	4
72.562	106.938	71.838		71.925	52.062	78.138	62.763	6.362	102.612			4	4	4
45.938	114.638	97.675		37.1	50.862	78.138	58.1	8.363	73.25			4	4	3.925
74.475	75.688	62.212		103.2	54.788	99.6	87.763	7.213	60.95			4	4	3.862
69.575	78	81.638			64.8	142.175	67.088	4.1	111.088			3.862	4	4
168.625	59.1	94.312			34.25	92.25	54.975	6.1	88.763			4	4	3.95
81.425	62.388	65.713			28.062	127.213	53.438	13.613	59.087			3.087	4	3.2
74.537	87.525	49.962			41.95	123.025	42.688	8.613	83.463			3.575	4	3.175
34.725	51.125	50.725			34.413	81.475	46.2	5.475	49.75			3.638	4	3.212
86.912	97.275	97.438			50.962	111.112	25.525	8.875				4	4.287	3.237
37.513	85.675	66.338			55.175	79	42.112	5.375				4	4	3.663
47.975	92.1	62.225			45.938	100.85	93.4	5.963				3.75	4	3.9
50.775	95.737	87.312			36.163	93.287	57.075	5.162				4.1	4	4
98.6	91.763	87.362			63.538	80.412	60.138	5.787				3.987	4	4
75.375	107.562	89.425			68	152.675	56.837	6.2				4	4	4
56.013	55.212	65.912			35.15	135.9	80.55	8.425				4	4	3.087
32.362	74.9	58.987			43.513	121.55	84.05	7.987				4	4.025	3.625
45.487	93.975	66.6			29.8	150.488	94.213	10.375				4	5	3.038
53.013	61.825	65.325			44.4	171.812	92.412	4.938				4	4	4
118.912	84.1	70.325			57.587	80.125	121.388	8.525				3.812	4.05	3.788
40.925	135.625	82.537			48.888	64.938	92.375	11.662				4	4.612	3.712
44.462	68.237	101.35			35.625	93.35	184.6	6.088				4.287	4	4
42.425	82.325	84.213			60.575	110.8	109.638	7.312				4	4	4.112
46.975	106.675	82.737			33.388	101.588	135.787	8.037				4	4	3.888
42.825	80.487	71.338			32.312	156.338	122.175	5.275				4	4	3.95
63.2	95.925	77.037			32.862	78.787	125.875	5.037				4	4.7	4
79.55	78.175	74.537			42.587	110.138	68.138	7.275				4	4	4
79.7	87.662	66.912			39.487	73.763	93.8	6.85				4	4.225	4
60.725	91.65	64.513			26.538	114.112	93.175	5.112				4.225	4	3.962
49.625	90.138	58.112			26.675	127.55	86.025	8.262				4	4	4
83.438	151.137	73.3			27.038	117.612	108.675	9.5				3.087	4	3.663
69.6	167.3	66.725			29.988	93.987	148.488	10.7				3.938	4.125	4
134.2	102.013	69.763			26.175	113.513	172.675	5.537				4	4	4
73.35	93.312	81.5			30.5	157.912	123.888	5.963				4	4	3.975
84.912	112.338	72.963			32.525	96.8	98.825	7.875				4	4.013	4
81.662	150.85	60.425			76.438	63.775	76.237	25.637				4.275	4	3.962
86.537	117.412	55.712			51.163	80.05	153.275	16.575				3.375	4	4
77.213	93.35	78.513			50.5	91.125	129.775	24.35				3	4	3.725
111.463	116.05	65.362			27.275	75.362	121.65	29.613				3	4	3.675
72.912	123.5	78.1			47.1	142.775	107.55	21.387				3	4.1	4
84.85	121.412	84.325			21	178.225	112.45	51.625				3.6	4	4
61.188	70.513	46.712			23.725	150.525	123.037	45.388				4	5.188	4
80.312	64.188	61.138			24.4	92.338	131.262	13.15				4	4.225	4
68.088	73.638	62.1			72.987	97.838	109.438	11.287				4	4.013	4
121.138	80.713	76.912			19.887	109.237	120.75	10.725				4	4.025	4
90.912	57.462	83.987			43.15	132.738	136.238	9.088				4	4	4
88.575	139.775	82.713			26.075	113.888	216.3	11.412				4	4	4
116.475	80.7	52.288			28.337	126.688	112.037	8.15				4	4	4
70.825	138.025	60.125			40.038	137.3	94.65	7.438				4	4	3.987
67.225	82.338	82.562			20.95	116.412	91.412	10.55				4	4	4
120.412	147.325	78.312			98.263	110.713	115.362	9.425				4	4.175	4
99.225	96.05	80.838			30.188	130.875	132.7	7.975				4	4.838	3.562
104.375	89.237	72.95			42.875	76.312	126.925	11.975				3.975	4	3.425
73.037	65.925	56.388			27.325	79.737	109.85	8.3				4	4	4
60.625	104.275	81.812			30.175	92.525	112.45	7.15				4	4	3.1
75.925	93.85	71.487			22.75	152.25	130.262	8.375				4.125	4	3.3
107.588	107.125	54.575			86.625	199.963	148.012	28.675				4	4	3
126.013	135.113	46.875			52.737	109.188	162.35	11.775				4	4.787	3.013
78.062	114.312	64.275			47.337	107.463	93.85					4.013	4	3.85
73	81.963	85.362			32.462	88.388	133.537					4	4	3.35
99.588	128.35	73.612			91.862	101.362	156.725					4.188	4	3.462
88.95	78.7	66.237			32.9	112.525	121.812					4.188	4	3.763
75.862	123.475	90.963			35.325	152.963	158.537					4	4	3.263
75.062	116.675	92.312			27.163	161.625	153.25					4.037	4	3.225
81.05	65.463	71.425			73.388	84.938	139.463					4.513	4	3.212
85.925	81.15	74.4			76.688	115.625	101.388					4.188	4	3.925
81.2	108.3	99.15			34.475	94.612	162.088					4.4	4	3.5
71.638	84.688	61.275			41.362	116.55	114.037					4.15	4	3.975
60.562	82.8	68.513			44.562	113.588	236.1					4.513	4	3.975
68.638	97.763	87.775			56.275	79.838	152.35					4.112	4	4
59.95	92.912	84.3			71.625	141.425	193.963					4	4	4
84.9	49.538	66.725			45.438	89.362	182.275					4.325	4	4
63.612	51.138	105.025			46.575	135.95	187.512					4.175	4	4
89.188	68.55	101.838			31.163	81.75	144.775					4.2	4	3.663
82.625	116.175	60.462			82.05	112.287	139.738					4	4.438	3.913
87.3	63.15	66.75			106.763	104.312	113.938					4.037	4	3.737
93.838	112.463	63.575			45.038	121.875	106.125					4.05	4.037	4
82.062	62.175	71.838			33.575	96.763	113.312					4.338	4.987	4.05
93.35	66.888	47.45			127.2	124.5	123.088					4	4	4
98.5		72.787			101.975	91.9	117.888					4	4.275	3.9
66.688		56.388			89.487	78.5	194.925					4	4	3.013
73.7		102.062			40.737	99.737	115.725					4.075	4	3.05
105.675		109.438			47.8	112.688	90.562					4.062	4	3.95
103.938		75.412			46.85	134.838	175.662					4.325	4	4
113.075		102.612			31.812	87.075	118.237					4	4	3.275
89.875		58.413			83.513	116.35	176.325					4.062	4	3.587
75.475		98.688			91.7	112.588	137.613					4	4	3.175
88.438		89.388			33.638	106.438	114.312					4	4	4
72.438		81.362			71.025	99.362	75.15					4	4	3.837
95.975		47.775			59.212	102.312	124.425					4	4	4
96.487		106.325			40.513	68.5	130.2					4.05	4	4
106.487		102.388			33.85	84.188	150.287					4	4	4
98.95		113.287			47.587	86.737	155.588					4.1	4	3.462
90.912		52.075			41.388	64.425	126.3					4.287	4	3.062
70.487		86.25			42.538	68.25	104.312					4	4	4
79.35		76			35.962		99.287					4.263	4	4
109.112		87.787			41.9		82.638					4.9	4	3.975
83.537		82.275			80.5							4	4	4
174.238		45.375			47.788							4	4	3.9
131.738		72.987			45.025							4	4	3.175
103.725		59.087			53.962							4.463	4	3.362
89.362		73.05			49.362							4	4	3.337
123.825		71.8			73.138							4	4	3.962
108.55		86.412			72							4	4	3.875
92.713		157.762			54.125							4.013	4	3.525
72.612		84.088			55.8							4	4	4
77.312		86.025			44.975							4	4	3.65
122.125		74.525			56.075							4.025	4	4
95.088		91.325			41.562							4	4	3.987
104.588		111.1			44.612							4	4	4
75.65		112.412			66.438							4	4.662	4
80.838		95.8			88.412							4.588	4	3.788
71.825		67.125			124.95							4.662	4	3.75
62.175		82.175			60.612							4.138	4	4
70.112		88.438			66.938							4	4	4
90.775		81.625			61.45							4	4	4
85.662		56.975			55.837							4.088	4	4
71.162		60.525			80.05							4	4	4
61.35		80.338			104.562							4	4	4
69.638		97.8			64.838							4	5.425	4
72.075		102.525			69.925							4	4.5	4
102.725		108.275			65.8							4.8	4	4
86.625		77.75			48.175							4	4	4
76.175		89.55			60.788							4.15	4	4
104.562		108.5			61.962							4.025	4	4
80.775		87.263			88.725							4.15	4	4
77.888		133.512			118.175							4	4	4
101.112		33.25			61.812							4.15	4	4
73.45		87.438			47.737							4	4	4
86.287		42.188			55.875							4	4	4
69.7		74.487			83.812							4	4.037	4
126.537		84.9			85.787							4	4	4
121.487		84.638			52.625							4	4	4
98.088		70.112			68.388							4	4.025	4
192.05		86.975			61.15							4	4.088	4.075
124.4		75.013			65.8							4	4	4
79.95		80.05			65.388							4	4	4
109.188		139.262										4	4	4
106.388		73.862										4	4	4
107.075		81.987										4	4	4
143.338		78.838										4	4.013	4
129.925		66.625										4	4	4
141.887		46.837										4.013	4.225	4.075
152.3		95.037										4	4	4
102.825		57.6										4.475	4	4
158.938		78.175										4	4	4
118.5		97.987										4.112	4	4
152.7		123.3										4	4	4
118.35		92.037										4.3	4	4
166.887		84.75										4	4.062	4
127.375		58.45										4	4.025	4
143.1		82.263										4.362	4	4
150.65		88.912										5.237	4	4
109.263		66.188										4	4	4
129.7		83.213										4	4.025	4
109.525		110.05											4	4
107.938		46.538											4	4.15
90.275		33.225											4.737	4
127.787		92.425											4.875	4
196.213		49.962											4	4
196.3		78.75											4	4
100.325		94.138											4	4
207.537		116.625											4	4
135.787		85.713											4	4
135.863		71.987											4	4
191.1		62.138											4.987	4
135.238		83.525											4	4
176.425		112.375											4	4
163.363		99.362											4	4
173.988		79.85											4	4
114.588		79.338											4	4
124.062		85.612											4.1	4
183.375		107.362											4.088	4
152.425		92.088											4	4
166.838		89.562											4	4
88.475		42.9											4	4
114.237		79.088											4	4
154.15		92.912											4.175	4
164.325		80.675											4	5.013
200.213		59.087											4	4.463
200		73.4											4	7.3
140.95		97.662											4	4
145.675		111.475											4	4.125
113.4		103.5											4	4
149.05		96.463											5.175	4
137.537		66.425											4	4
156.825		105.225											4	4
99.737		129.213											4.162	4
70.6		104											4.013	4
158.088		100.55											5	4
109.025		55.775											4.338	4.025
71.225		85.2											4	4
139.637		77.45											4.725	4
161.262		101.25											5.2	4.037
154.525		67.9											5.275	4
161.05		63.375											4.675	4
136.562		72.438											4	4
154.4		35.237											4.45	4
176.475		65.225											4.1	4
138.6		91.838											4	4
119.688		98.213											4.325	4
135.262		118.875											4.237	4
113.338		109.275											4	4
109.4		97.513											4.425	4
		78.312											4.15	4
		77.987											4	4
		86.138											5.812	4.188
		37.875											4	4.25
		107.8											4	4
		100.487											4	4.213
		103.425											4	4
		88.85											4	4
		62.825											5.188	4
		120.975											4.325	4.7
		93.2											4.612	4
		81.338											4	4
		61.625											4.013	4
		88.112											4.013	4
		120.638											4	4
		52.65											4	4
		58.837											4	4.013
		94.55											4.188	4
		103.625											4.162	4
		70.013											4	4
		69.287											26.05	4
		92.612											67.5	4.037
		104.638											75.55	5.412
		71.3											60.9	4.362
		87.388											89.625	4
		105.225											121.588	4
		151.825											57.163	4
		96.688											54.388	4
		87.438											47.05
		73.638											29.212
		76.412											31.288
		79.537
		98.4
		23.925
		46.275
		79.825
		94.275
		96.963
		96.675
		82.275
		112.237
		94.938
		93.625
		87.175
		87.362
		96.312
		89.775
		64.412
		94.537
		67.213
		60.575
		31.975
		57.938
		98.875
		65.25
		63.513
		107.688
		98.312
		69.625
		83.325
		60.575
		48.5
		78.225
		69.55
		132.925
		93.487
		69.9

## Sheet: Fig. 4 DLX5
WT			CHD7 S834F/+			CHD7 KO/+			CHD7 S834F/S834F			CHD7 KO/KO					Dunn's multiple comparisons test	Summary	Adjusted P Value
OV1	OV2	OV3	OV1	OV2	OV3	OV1	OV2	OV3	OV1	OV2	OV3	OV1	OV2	OV3			WT vs. CHD7 S834F/+	ns	0.5003	A-B
103.003	30.99	114.412	172.238	44.087	103.763	94.449	19.012	111.112	18.013	24.889	27.041	15.09	15.213	51.41			WT vs. CHD7 KO/+	****	<0.0001	A-C
102.803	38.537	157.475	112.412	50.562	91.287	18.902	22.675	45.525	13.161	27.623	21.75	10.812	20.519	22.645			WT vs. CHD7 S834F/S834F	****	<0.0001	A-D
76.841	82.958	133.963	61.112	28.887	80.013	59.108	28.193	46.65	12.804	20.576	17.038	10.65	27.098	28.816			WT vs. CHD7 KO/KO	****	<0.0001	A-E
129.144	156.804	145.25	62.562	35.388	71.888	30	26.772	48.913	15.082	29.269	27.411	14.838	23.18	40.113			CHD7 S834F/+ vs. CHD7 KO/+	****	<0.0001	B-C
117.212	159.55	105.075	61.138	80.638	64.975	21.741	25.665	24.775	17.31	15.959	22.642	15.988	19.247	36.102			CHD7 S834F/+ vs. CHD7 S834F/S834F	****	<0.0001	B-D
126.481	142.184	197.975	116.275	75.075	59.837	17.275	24.139	56.163	11.956	21.228	16.981	9.662	15.266	30.219			CHD7 S834F/+ vs. CHD7 KO/KO	****	<0.0001	B-E
125.889	112.725	86.225	76.612	40.688	31.488	55.965	27.943	116.575	17.411	26.278	15.358	9.9	17.209	32.801			CHD7 KO/+ vs. CHD7 S834F/S834F	****	<0.0001	C-D
110.255	135.886	118.812	22.988	26.15	81.475	42.259	18.725	119.425	17.797	31.291	23.94	28.275	21.899	26.582			CHD7 KO/+ vs. CHD7 KO/KO	****	<0.0001	C-E
97.173	139.266	199.55	109.588	20.675	49.788	43.415	23.402	21.225	13.013	29.237	20.551	7.85	19.668	37.672			CHD7 S834F/S834F vs. CHD7 KO/KO	ns	0.6291	D-E
124.611	30.127	103.513	95.7	19.65	90.013	28.544	23.411	57	15.601	24.152	23.408	7.338	46.339	22.281
143.625	34.301	162.438	46.65	30.538	62.112	53.915	20.38	23.925	21.057	27.392	19.19	7.763	19.804	25.719
91.65	44.399	154.162	57.612	37.65	64.438	105.788	36.807	30.337	16.389	23.389	23.75	23.387	17.351	23.363
122.513	65.408	176.55	113.812	90.013	49.163	33.199	38.415	27.738	18.187	29.294	16.813	6.275	17.497	28.023
129.488	69.905	43.513	51.612	33.587	87.775	42.494	34.022	34.575	19.503	16.282	32.75	8.475	15.718	26.582
150.762	124.022	87.15	52.425	21.788	151.363	25.595	94.155	18.95	16.073	24.098	26.234	8.912	18.734	28.238
134.938	109.902	105.45	42.4	75.825	77.088	81	23.611	45.888	43.082	18.782	29.098	9.2	26.13	38.539
177.25	99.535	101.125	41.013	119.763	61.413	37.658	59.665	53.7	20.934	30.655	8.332	11.963	32.839	35.969
227.537	98.228	77.175	110.575	31.337	51.538	42.712	63.899	26.975	18.718	26.576	14.421	6.55	16.367	40.93
155.512	151.323	138.5	72.125	69.375	85.737	21.085	111.19	58.987	16.37	21.427	29.177	7.5	23.991	33.664
149.838	135.212	127.713	114.025	21.65	84.725	44.544	47.472	50.6	15.006	16.161	25.361	6.037	31.047	24.992
152.5	99.225	99.975	29.938	154.387	57.025	27.566	48.32	28.913	21.038	23.861	28.361	8.15	31.168	9.68
108.362	74.791	181.575	32.85	58.275	81.55	88.665	21.316	40.575	19.731	19.797	19.617	24.75	20.902	7.207
232.225	123.769	175.088	92.438	27.15	65.638	45.016	56.769	25.113	26.449	31.405	21.468	76.162	25.114	26.527
173.688	112.142	171.625	74.225	42.1	67.75	28.063	46.538	26.613	14.775	25.332	14.066	52.15	42.544	26.477
172.225	142.946	178.85	70	46.95	64.412	63.082	66.734	27.488	16.978	24.576	11.896	21.525	34.604	8.273
121.862	106.241	134.85	95.9	36	74.287	33.772	62.427	53.638	18.057	26.747	11.918	75.375	29.684	21.832
187.15	151.351	153.625	115.688	35.7	74.463	65.123	98.693	28.663	10.158	18.636	11.025	14.113	26.092	9.754
113.263	145.405	126.725	77.25	35.025	71.162	48.908	88.316	14.95	18.706	18.345	19.715	58.55	22.304	9.051
148.113	157.804	66.912	51.413	38.462	112.35	61.858	155.636	15.35	11.823	31.411	16.383	65.213	15.823	7.977
141.45	100.114	170.113	34.8	50.112	62.575	30.775	87.665	46.25	14.509	31.883	22.392	23.45	23.313	26.984
184.775	103.649	32.138	76.138	35.812	57.812	50.104	102.123	22.688	12.244	20.459	13.392	13.238	24.592	8.387
189.137	188.31	116.612	84.888	36.1	117.5	17.579	78.373	145.725	13.009	24.867	15.68	11.613	27.203	17.562
198.675	103.434	93.3	124.3	27.712	179.387	18.168	18.959	30.163	10.38	15.209	25.867	13.012	26.718	8.961
202.925	88.158	69.25	105.125	52.087	108.2	41.668	49.823	18.562	18.415	22.804	24.5	15.188	25.823	13.469
134.262	110.095	132.025	116.888	49.212	84.862	28.389	46.57	30.113	14.911	19.06	19.674	10.15	25.905	8.297
139.7	98.671	88.287	90.213	51.725	172.537	23.633	40.465	89.75	16.744	17.551	33.098	14.912	27.987	8.93
171.25	132.563	108.688	145.738	66.175	100.912	22.69	43.465	64.625	13.117	21.63	22.981	10.863	42.392	8.949
152.312	130.415	38.438	69.112	24.988	196.537	25.541	27.696	92.2	15.424	23.101	11.342	10.5	26.728	9.477
104.525	110.003	155.113	123.1	56.625	109.388	29.861	18	26.337	18.187	22.845	12.677	12.475	41.231	12.035
173.238	91.019	51.05	145.637	51.825	30.65	24.845	27.839	25.962	11.335	19.535	14.997	11.688	26.987	39.957
194.175	108.788	80.325	120.162	87.95	147.713	25.098	33.241	74.2	14.038	17.095	11.937	43.475	20.079	8.207
154.463	42.459	120.487	68.175	85.062	70.075	19.674	63.196	43.575	15.661	42.285	12.687	9.062	11.025	30.766
122.963	104.165	116.862	60.925	67.537	92.425	53.851	35.196	46.15	15.839	17.491	15.639	7.237	20.297	7.488
138.238	154.655	103.875	156.775	66.312	88.1	35.516	88.544	72.188	14.585	25.386	17.282	7.388	20.367	8.426
161.338	148.237	102.75	67.45	41.05	123.45	35.734	63.728	37.688	10.712	15.886	12.079	8.113	25.547	8.66
208.95	89.864	109.362	141.312	46.325	188.662	31.37	53.734	25.275	13.797	13.538	11.858	6.912	27.886	23.414
111.912	110.816	104.275	70.612	40.362	164.15	30.364	46.532	63.188	10.032	14.212	14.424	20.15	24.351	12.199
205.9	129.301	55.15	152.525	50.075	113.575	30.468	68.329	29.788	10.911	17.465	13.377	18.188	29.278	8.391
121.812	102.316	63.1	123.763	52.825	132.412	30.791	59.532	85.487	20.728		29.294	48.925	28.579	32.531
214.838	131.905	47.475	80.787	60.075	94.013	28.835	31.174	28.012	12.415		18.019	45.837	30.269	19.312
192.75	110.601	49.038	62.525	26.587	154.637	51.497	35.522	48.45	11.475		19.19	59.962	22.12	37.211
188.875	110.756	38.487	107.65	85.575	83.013	35.937	14.247	70.912	15.114		23.661	23.85	21.117	34.586
127.537	92.649	66.562	58.362	120.45	111.175	27.222	87.323	135.188	12.434		27.953	21.875	23.782	7.266
128.85	116.085	30.363	100.162	45.587	142.137	25.693	21.187	45.825	10.962		25.136	17.738	19.797	8.137
93.725	86.554	61.562	113.162	45.487	144.575	14.272	14.203	169.512	16.177		21.788	25.837	26.88	6.91
167.05	104.509	71.188	177.137	64.037	126.987	18.927	26.31	60.038	15.25		25.313	26	31.703	8.582
151.662	53.949	27.325	180.85	70.2	112.025	22.013	36.108	67.138	17.101		21.75	46.812	16.009	22.441
96.862	77.193	28.613	188.4	52	123.125	37.465	27.528	23.488	14.576		20.766	31.312	32.848	38.41
170.562	127.43	29.387	231.45	61.138	155.588	27.456	12.256	33.525	14.497		24.101	9.875	17.816	7.254
124.825	149.649	27.413	139.55	51.325	134.025	36.813	24.725	38.212	18.5		17.038	34.575	14.642	8.191
133.3	41.579	26.75	167.938	100.875	132.8	34.899	62.601	41.987	12.994		19.247	58.913	18.601	7.707
91.938	112.253	22.913	199.8	61	64.213	39.57	22.073	78.8	12.054		16.408	21.8	19.19	6.797
125.112	81.006	50.888	178.412	52.112	168.113	26.88	27.823	81.675	15.5		13.38	47.837	25.247	7.316
132.863	122.57	35.2	168.363	94.35	95.375	24.949	28.649	76.588	11.392		42.253	81.987	18.152	8.367
186.613	87.218	31.538	124.388	105.925	191.25	32.873	23.82	103.5	14.636		19.177	54.688	22.06	10.434
150.725	102.861	19.125	171.762	126.5	127.425	64.253	18.611	115.612	12.949		24.152	52.312	20.184	8.547
206.188	106.392	19.95	174.262	42.938	105.013	72.149	29.715	123.838	27.114		21.19	22.188	29.484	7.707
128.575	117	38.8	199.7	73.075	75.463	39.816	19.861	80.463	12.627		29.177	50.65	30.415	7.145
134.787	108.934	41.45	218.463	80.175	111.338	17.044	25.44	33.675	14.348		29.449	14.637	37.658	7.062
158.85	109.215	27.4	189.375	120.925	186.3	22.772	29.085	28.837			33.639	13.338	31.636	6.031
183.5	117.728	16.075	187.15	49.95	177.387	51.541	30.035	31.863			26.883	17.587	24.234	7.016
181.562	101.418	31.7	164.262	46.188	219.575	33.168	37.478	38.663			22.006	10.3	16.684	6.902
149.137	81.519	50.688	190.5	183.887	173.4	35.215	31.864	44.8			30.104	18.5	20.424	7.672
139.525	63.057	19.363	199.963	70.75	104.3	26.184	24.576	24.975			14.589	19.45	26.184	7.18
200.438	118.427	31.2	155.075	141.588	103.9	25.316	28.747	36.987			29.367	68.525	26.915	6.996
137.162	61.889	27.488	210.537	150.412	137.512	49.443	27.443	119.688			35.639	64.463	18.756	6.547
160.363	102.633	34.837	218.613	218.9	189.35	103.323	17.051	109.525			18.003	16.538	11.459	8.191
145.675	133.554	25.825	232.9	69.05	166.825	85.006	36.408	75.263			25.665	16.062	27.965	18.594
126.487	114.965	59.212	229.85	96.088	91.188	116.266	31.532	116.425			14.62	67.375	28.047	8.02
131.037	82.234	47.475	203.55	85.312	112.562	121.905	23.551	186.125			15.889	13.1		10.664
203.9	85.066	70.388	243.688	100.85	63.538	86.633	29.098	193.037				40.737		8.762
185.287	100.275	29.538	245.35	119.975	70.838	31.782	32.902	39.3				64.85		21.891
144.713	77.734	67.662	184.875	188.637	85.338	27.453	19.12	40.325				57.013		8.039
145.312	82.161	20	233.387	78.312	60.312	63.747	35.782	78.925				27.575		8.293
193.35	65.405	39.225	163.062	184.637	68.175	69.712	16.297	53.15				29.163		10.355
155.525	113.576	36.587	231.762	120.7	51.825	58.098	50.244	40.325				10.188		8.043
204.137	72.329	23.825	146.6	110.188	113.438	44.573	61.256	82.725				35.513		8.617
151.75	98.62	68.088	173.137	75.513	78.388	48.791	22.706	40.013				47.112		9.676
140.213	56.968	28.55	227.488	82.938	181.062	29.256	28.826	32.025				9.613		8.043
126.162	69.902	51.487	201.738	156.95	87.562	43.88	55.525	96.713				24.562		7.68
179.213	58.342	59.513	203.637	74.588	152.875	34.066	48.943	35.725				11.975		8.625
138.787	70.199	47.175	189.575	159.925	79.85	57.437	24.756	85.612				13.588		7.207
141.95	110.177	37.525	211.637	217.95	65	27.522	44.965	96.525				7.963		7.273
167.037	101.358	68.162	201.113	138.488	68.612	92.487	59.263	42.638				13.037		8.23
151.438	74.649	60.225	240.875	190.15	126.037	54.867	23.108	32.913				27.1		10.121
191.512	86.326	83.713	201.438	119.763	87.537	65.085	24.032	51.5				25.025		8.141
183.275	88.361	89.15	167.738	150.2	118.537	62.889	25.984	31.2				11.037		9.73
200.45	91.69	116.8	156.312	191.325	98.525	88.307	26.516	61.725				54.4		40.715
58.487	82.956	98.55	163.125	178.363	97.013	74.563	25.712	21.5				27.075		9.23
216.688	106.69	43.987	215.662	71.875	90.95	77.924	19.066	41.325				8.65		7.191
155.488	65.158	54.987	168.35	86.425	149.075	80.035	39.076	62.425				12.15		8.582
145.825	76.595	49.938	174.412	216.725	104.162	106.19	16.301	54.638				10.363		6.523
188.312	99.709	80.138	190.9	124	86.025		18.364	35.5				7.787		8.871
137.562	133.829	35.013	127.175	93.15	93.888		13.987	33.725				8.95		21.77
123.275	103.839	85.213	199.088	103.2	148.1			22.05				6.537		7.758
122.95	74.31	98.825	200.2	68.612	139.113			43.812				9.287		7.219
122.412	53.203	160.137	172.825	176.15	183.425			88.438				8.387		8.098
224.812	67.883	123.35	190.988	199.637	93.812			96.213				17.163		6.75
154.238	87.253	135.6	182	100.088	147.35			26.1				9.363		6.301
156.562	105.582	124.912	147.213	146.875	85.013			32.013				54.212		8.789
219.6	100.123	33.675	215	90.9	160.463			31.038				13.825		8.137
161.088	135.573	108.812	106.825	156.412	133.6			34.75				11.438		6.699
167.738	69.256	60.825	122.2	133.45	80.963			32.35				13.863		6.434
124.812	87.465	83.625	180.825	42.3	130.438			48.663				13.1		6.348
129.3	73.684	59.5	192.488	64.7	61.038			143.062				20.012		6.512
113.737	159.513	44.288	141.562	140.925	75.037			33.388				13.137		7.109
175.425	81.082	89.112	175.45	173.25	58.337			59.525				15.912		8.859
136.925	93.263	87.725	223.425	162.55	76.4			42.925				15.113		18.723
124.138	95.522	36.638	196.625	173.312	95.588			40.125				13.375		10.941
127.175	104.937	105.638	206.162	156.075	106.075			26.925				18.275
169.363	124.538	143.037	150.037	118.625	60.55			23.062				41.888
104.5	109.171	135.175	149.863	132.875	25.413			28.387				11.012
113.125	132.703	119.362	127.275	85.513	58.15			25.4				8.213
164.675	135.934	147.588	213.75	146.113	134.688			68.987				20.363
68.888	78.525	150.625	164.525	155.162	78.287			61.7				50.25
117.65	103.519	146.113	159.738	161.075	143.188			26.688				19.512
144.438	129.038	83.162	154.012	172.662	63.712			66.963				22.225
117.3	113.513	141.05	198.7	207.363	67.6			25.325				35.737
134.713	124.661	117.237	164.688	135.863	120.425			31.575				76.225
61	110.5	118.963	160.1	103.287	130.6			22.863				52.462
118.525	80.253	44.925	101.112	176.075	79.025			49.125				35.55
112.638	118.215	44.962	165.825	82.75	78.287			31.688				73.412
99.625	154.095	22.587	188.562	105.912	49.475			20.663				16.8
162.6	120.487	144.425	169.662	109.95	72.162			40.212				37.288
92.312	113.456	88.588	212.963	78.175	50.75			33.95				19.663
151.262	95.209	39.025	111.013	36.987	43.663			47.725				18.85
108.925	61.563	38.625	100.65	40.425	49.513			47.6				18.788
126.812	75.108	108.338	164.7	202.35	82.3			28.438				11.625
97.975	105.782	112.412	211.675	168	69.088			49.487				34.55
88.075	116.225	120.213	195.887	155.125	62.375			95.95				12.812
109.425	138.953	132.2	158	98.312	41.638			104.787				48.4
158.45	119.468	137.738	200.188	89.45	186.613			97.575				23.375
120.237	140.487	38.45	184.025	118.213	66.388			103.062				8.65
148.5	146.225	75.787	173.775	100.088	43.438			73.662				7.625
171.113	125.883	115.5	179.6	113.562	63.25			72.688				8.037
142.125	126.601	81.4	172.713	150.575	49.875			80.8				9.9
104.325	77.753	113.612	180.887	155.4	71.362			50.55				7.175
116.35	39.965	178.025	202.1	115.638	124.763			76.263				7.237
200.562	136.31	160.175	124.45	95.15	44.312			38				14.887
148.625	109.693	124.537	134.8	93.812	45.487			51.475				34.125
170.775	85.826	122	105.35	61.775	41.475			37.737				10.8
79.15	141.437	141.425	160.713	144.6	45.212			64.287				18.325
174.675	104.633	148.65	217.975	110.737	20.637			31.35				50.737
108.725	89.424	175.225	117.812	36.112	33.025			59.438				73.7
143.963		114.225	153.875	116.35	38.675			57.337				53.6
141.525		88.575	143.137	179.213	32.25			64.525				45.337
208.425		129.75	133.475	139.025	37.75			85.963				49.712
77.963		150.35	201.525	203.875	102.188							64.812
124.062		85.812	70.525	179.675	78.625							37.95
60.038		107.275	184.05	143.35	67.588							53.388
93.75		145.863	189.238	120.325	35.85							20.8
111.763		107.287	124.475	139.2	17.475							21.7
94.188		129.713	111.25	188.1	25.6							23.488
72.05		169.7	84.5	197.325	47.325							19.625
80.35		133.713	128.5	85.662	48.675							15.6
89.95		80.875	163.113	97.525	63.625							55.112
66.925		157.588	79.362	146.588								25.525
89.2		165.975	105.175	71.275								78.5
102.737		165.537	122.75	76.112								32.188
93.925		131.713	136.412	99.188								62.013
91.175		127.162	123.213	116.75								17.812
83.662		134.988	103.312	206.863								39.938
79.425		72.463	98.775	116.325								16.625
80.45		56.712	108.1	111.625								24.225
38.475		135.575	110.35	58								17.875
36.875		77.325	108.088	114.625								15.625
26.95		116.062	61.987	55.138								32.95
27.337		120.338	110.95	146.537								46.525
49.375		134.438	126.513	131.312								46.725
47.788		139.5	145.875	174.75								22.012
97.725		149.075	158.325	91.013								27.6
74.338		155.688	177.838	71.8								27.1
76.775		176.725	130.825	107.987								43.138
113.7		153.938	107.35	41.962								33.962
93.588		120.55	102.625	46.675								22.825
135.812		133.4	105.388	41.45								16.413
90.838		67.562	17.55	112.825								24.975
95.825		96.075	89.025	89.862								24.538
108.763		96.25	90.737	41.388								17.8
81.225		122.525	202.963	113.175								62.612
61.425		143.375	83.125	85.775								33.1
48.925		150.225	139.225	143.675								62.325
42.312		176.25	32.15	122.787								20.15
113.05		145	76.938	43.763								52.325
65.112		162.975	79.3	21.163								65.513
79.2		133.037	53.638	38.925								75.688
95.4		136.05	132.838	67.612								75.575
113.737		128.275	49.388	39.812								82.925
89.812		124.475	32.413	20.35								27.925
47.975		104.213	41.7	81								75.388
71.537		119.487	138.775	101.475								40.513
93.125		138.75	149.188	74.375								53.737
145.375		139.675	217.975	120								28.012
88.025		70.675	68.8	81.938								81.963
189.375		163.3	58.525	36.175								22.062
136.975		137.262	106.7	24.637								62.462
130.75		137.338		66.112								100.275
124.625		99.138		76.362								23.2
137.637		64.8		50.775								58.312
56.975		145.3		114.475								24.2
112.338		110.138		87.85								17.038
97.362		124.075		69.588								59.85
88.65		134.55		62.112								70.362
112.838		87.963		43.5								28.875
92.963		102.862		67.287								38.825
68.4		75.85		48.525								79.912
107.188		97.625		24.188								67.225
91.775		125.312		42.5								52.95
86.463		113.787		22.712								25.95
86.037		148.8		65.412								25.1
		92.237		98.963								12.113
		120.65		75.162
		30.825		57.55
		73.662		51.65
		83.5		20.2
		122		72.5
		65.287		77.8
		129.463		61.112
		119.963		83.037
		90.625		77.213
		103.287		72.013
		39.95		73.625
		81.713		79.55
		118.388		92.825
		90.037		81.938
		110.138		109.75
		101.612		145.425
		106.475		147.512
		162.312		155.438
		161.312		103.4
		145.75		127.412
		40.388		137.275
		21.075		114.138
		26.387		127.588
		62.612		121.787
		48.237		143.262
		37.788		109.463
		80.987		101.912
		84.888		120.463
		106.713		159.55
		99.312		163.438
		75.675		186.425
		136.65		156.213
		140.512		164.85
		148.4		177.3
		90.412		157.162
		80.225		108.8
		37.5		110.612
		73.362		39.188
		84.237		22.988
		93.35		23.262
		70.45		37.938
		139.812		96.438
		145.338		42.013
		149.925		50.562
		124.35		116.1
		129.3		21.262
		166.613		72.487
		163.15		81.575
		109.638		130.225
		144.25		127.037
		24.9		138.525
		129		72.475
		162.537		124.675
		145.312		132.625
		155.988		115.263
		109.812		120.537
		128.637		77.162
		161.412		91.537
		140.225		142.438
		135.05		39.875
		116.075		110.55
		104.625		23.875
		77.5		169.012
		51.825		43.913
		86.3		44.913
		119.188		33.25
		95.575		150.45
		68.763		136.537
		78.688		136.15
		144.363		148.65
		71.662		117.775
		135.787		155.8
		51.062		80.7
		49.663		140.25
		80.463		164.787
		127.963		141.787
		79.3		97.475
		153.95		30.65
		186.613		28.4
				53.05
				128.412
				37.35
				167.988
				167.8
				154.688
				109.338
				71.312
				128.662
				135.338
				153.4
				166.887
				170.162
				186.325
				172.175
				152.325
				175.075
				183.537
				227
				195.425
				188.525
				144.175
				92.275
				194.525
				149.037
				138.688
				114.188
				120.225
				47.587
				137.137
				104.4
				180.338
				182.525
				41.188
				48.125
				145.25
				142.75
				169.25
				155.45
				141.85
				134.113
				35.263
				144.738
				175.613
				189.95
				172.1
				95.537
				78.325
				72.213
				199.775
				163.037
				141.325
				143.15
				131.463
				115.112
				47.438
				102.275
				30.1
				36.55
				122.763
				156.588
				183.6
				119.688
				42.45
				61.225
				32.425
				61.125
				13.15
				29.038
				163.3
				114.513
				45.15
				139.775
				96.263
				193.887
				31.725
				95.162
				28.663
				24.538
				20.087
				16.188
				42.212
				28.075
				93.912
				68.05
				90.1
				29.663
				158.713
				69.737
				105.375
				33.55
				61.025
				102.388
				14.787
				29.587
				43.25
				17.087
				21.087
				23.637
				48.962
				23.863
				20.762
				26.25
				32.688
				33.4
				50.2
				12.912
				49.638
				79.487
				158.262
				36.438
				63.75
				60.6
				125.362
				142.4
				23.988
				30.8
				56.075
				39.612
				53.812
				47.55
				23.288

## Sheet: Fig. 4 COL9A2
WT			CHD7 S834F/+			CHD7 KO/+			CHD7 S834F/S834F			CHD7 KO/KO					Dunn's multiple comparisons test	Summary	Adjusted P Value
OV1	OV2	OV3	OV1	OV2	OV3	OV1	OV2	OV3	OV1	OV2	OV3	OV1	OV2	OV3			WT vs. CHD7S834F/+	****	<0.0001	A-B
85.465	87.522	65.548	56.268	22.751	21.935	39.902	38.617	18.781	34.813	29.713	27.584	21.389	36.382	34.802			WT vs. CHD7KO/+	****	<0.0001	A-C
84.004	98.682	83.867	55.682	18.21	28.472	34.226	32.988	19.949	24.361	27.775	31.371	22.438	39.077	31.05			WT vs. CHD7S834F/S834F	****	<0.0001	A-D
83.946	107.081	70.928	48.363	19.328	37.072	33.366	32.213	16.422	29.146	31.524	27.926	27.958	42.205	30.716			WT vs. CHD7KO/KO	****	<0.0001	A-E
78.578	111.589	64.632	45.494	28.375	43.735	35.162	36.938	19.664	31.607	39.035	25.378	32.956	41.666	33.756			CHD7S834F/+ vs. CHD7KO/+	ns	>0.9999	B-C
57.25	96.441	60.956	48.276	30.577	35.145	35.162	35.46	23.667	31.242	50.381	26.964	44.221	37.738	28.113			CHD7S834F/+ vs. CHD7S834F/S834F	ns	>0.9999	B-D
72.384	91.376	66.346	39.988	21.14	21.853	38.774	32.522	24.352	26.169	37.675	24.216	39.587	31.865	37.878			CHD7S834F/+ vs. CHD7KO/KO	ns	0.0646	B-E
54.063	107.995	60.336	41.709	22.339	25.329	33.37	36.818	20.313	25.848	42.007	25.018	34.588	32.175	50.308			CHD7KO/+ vs. CHD7S834F/S834F	ns	>0.9999	C-D
57.262	112.769	66.336	47.614	29.944	18.856	36.07	32.664	25.792	31.834	39.817	24.667	31.68	31.537	47.537			CHD7KO/+ vs. CHD7KO/KO	ns	>0.9999	C-E
63.467	112.057	65.131	51.867	34.922	27.286	32.838	32.411	22.345	34.526	46.157	34.064	32.604	26.099	51.428			CHD7S834F/S834F vs. CHD7KO/KO	ns	0.4292	D-E
67.172	111.77	57.221	41.743	28.773	27.685	36.702	32.976	29.744	29.819	47.879	31.451	36.395	24.253	34.778
83.174	106.181	57.262	42.567	26.698	22.525	34.454	42.245	24.737	33.557	37.956	30.45	44.288	27.551	35.438
73.986	84.188	56.323	44.224	24.248	20.708	39.597	29.268	19.809	34.239	32.272	28.737	35.437	27.825	30.954
79.376	90.813	60.823	41.505	24.987	18.679	37.833	25.264	21.825	28.081	31.689	27.906	36.615	24.273	36.707
60.02	79.283	65.172	30.224	18.302	18.488	38.044	31.8	16.066	28.911	24.354	27.176	30.748	22.971	28.412
57.837	76.741	90.304	24.727	21.981	18.822	44.897	33.477	16.263	31.869	22.633	27.524	33.535	21.155	29.891
60.74	85.244	80.395	22.868	17.774	14.241	37.944	40.444	15.38	28.719	27.419	28.151	41.955	21.026	30.954
62.089	75.603	79.082	23.081	16.984	15.456	40.359	40.467	15.42	27.662	26.347	25.874	47.976	19.955	32.063
69.095	66.173	69.237	24.914	17.362	13.814	46.359	41.475	14.162	31.911	28.926	32.686	40.948	18.42	35.376
80.024	58.69	83.154	26.478	15.022	10.862	47.774	40.992	15.336	36.963	25.805	33.038	32.013	15.163	33.946
65.063	61.345	81.078	25.034	12.853	10.394	47.934	38.829	15.097	42.055	28.024	31.188	30.026	18.035	31.205
68.259	54.334	72.489	28.644	14.186	10.177	46.043	38.241	13.72	40.687	31.488	31.262	27.869	17.008	34.399
69.306	53.167	64.177	28.262	11.103	10.263	50.31	31.097	17.052	39.637		32.046	26.952	15.999	35.182
79.147	48.605	75.846	23.749	11.327	14.552	41.296	33.516	18.847	38.603		29.265	26.148	15.135	34.373
59.633	43.294	70.205	29.498	12.496	22.446	44.46	38.762	11.193	37.155		28.083	27.17	12.375	36.324
70.59	58.667	65.944	32.223	10.428	15.992	42.349	34.046	14.366	36.425		27.213	28.907	14.724	44.22
61.41	41.791	67.997	30.966	10.19	14.649	38.782	29.53	16.872	36.655		30.325	23.19	12.839	39.575
57.428	42.554	60.133	34.088	13.599	19.169	39.738	29.716	19.336	33.783		34.506	20.904	15.62	35.427
61.468	46.795	62.916	36.256	14.437	26.143	41.838	29.633	15.972	37.685		26.628	23.932	19.431	28.825
62.809	61.279	64.477	44.574	13.481	30.214	36.13	31.716	16.882	41.363		30.387	24.723	21.116	27.098
63.055	55.063	64.286	53.749	16.53	23.863	33.886	28.016	17.663	38.293		40.012	30.168	24.138	20.558
81.362	43.157	70.285	38.746	22.272	18.364	42.869	30.649	19.33	37.659		32.19	34.182	26.383	20.707
82.372	43.343	69.782	31.444	16.853	15.579	45.539	28.823	21.877	34.012		38.327	33.203	23.806	22.064
80.52	58.955	62.773	32.935	18.071	12.908	48.223	29.672	19.631	37.544		29.327	32.599	28.385	34.174
79.117	51.943	64.583	32.545	19.009	16.442	50.156	32.585	22.774	36.523		28.429	32.974	37.823	37.243
82.898	82.674		38.684	14.791	19.494	39.238	34.047	21.015	37.662		26.724	30.166	38.1	25.256
100.988	76.763		47.878	12.521	28.085	36.285	30.777	19.753	46.351		29.205	31.654	35.584	22.897
96.824	60.144		49.425	17.785	20.31	35.494	32.693	31.978	49.269		29.071	29.435	37.565	24.867
93.025	64.136		52.046	16.84	16.388	30.696	33.297	31.082	50.083		27.706	27.962	35.065	24.396
93.774	61.547		54.63	26.402	18.412	29.755	31.174	34.076	51.002		29.562	27.078	34.715	22.664
92.045	60.295		46.764	26.572	34.82	33.831	29.96	27.974	46.813			28.836	34.46	26.399
93.904	45.83		43.26	34.51	39.012	35.035	32.894	26.943	43.207			26.55	30.911	36.476
103.904	54.281		44.184	33.02	25.048	34.346	30.838	24.309	45.885			29.087	29.215	29.388
116.264	50.725		48.301	19.862	26.225	40.59	31.307	27.331	47.082			30.426	35.256	23.707
106.732	39.684		47.039	21.05	18.723	48.095	30.778	32.703	41.905			31.194		25.314
96.254	52.182		45.075	18.944	18.723	46.609	29.69	27.023	39.801			30.044		23.524
91.546	46.402		43.202	17.037	18.246	43.395	28.673	20.83	37.335			40.029		21.663
90.965	55.235		40.987	20.062		46.279	30.452	25.221	33.399			27.146		21.745
87.003	58.345		44.498	23.828		45.6	25.882	24.506						22.38
81.918	57.884		43.136	16.609		41.452	24.024	21.303						22.357
	54.519			31.76		32.567	27.699	21.472						30.755
	74.035			26.675		35.989	38.538							39.267
	82.118			19.466		47.86								40.456
	67.492			22.709		43.99								29.404
	70.244													28.003
	77.974													26.341
	78.499													29.218
	72.524													47.998
	65.576													54.066
	57.072
	52.732
	45.438
	45.465
	69.973
	76.713

## Sheet: Fig. 4 FBXO2
WT			CHD7 S834F/+			CHD7 KO/+			CHD7 S834F/S834F			CHD7 KO/KO					Dunn's multiple comparisons test	Summary	Adjusted P Value
OV1	OV2	OV3	OV1	OV2	OV3	OV1	OV2	OV3	OV1	OV2	OV3	OV1	OV2	OV3			WT vs. CHD7S834F/+	ns	>0.9999	A-B
70.46	69.307	82.295	99.922	30.856	46.544	70.708	90.361	59.523	103.825	104.96	39.691	29.31	26.06	28.802			WT vs. CHD7KO/+	ns	>0.9999	A-C
66.863	61.449	83.761	86.929	28.211	50.604	54.035	93.505	52.133	96.496	105.793	56.256	24.246	28.142	28.723			WT vs. CHD7S834F/S834F	ns	0.4953	A-D
69.163	64.577	77.078	84.016	26.079	56.588	61.787	92.487	68.299	89.186	92.166	56.005	26.4	27.042	27.632			WT vs. CHD7KO/KO	****	<0.0001	A-E
70.678	58.099	77.927	88.96	25.573	49.375	72.999	85.793	70.904	101.605	80.161	73.155	29.642	23.782	27.927			CHD7S834F/+ vs. CHD7KO/+	ns	>0.9999	B-C
67.481	68.602	61.693	82.453	26.497	42.88	67.703	97.648	56.828	92.158	78.814	70.253	29.355	21.443	27.996			CHD7S834F/+ vs. CHD7S834F/S834F	ns	>0.9999	B-D
61.735	76.117	70.841	85.9	30.637	42.696	65.624	94.922	66.15	65.089	82.483	67.853	31.728	19.03	25.629			CHD7S834F/+ vs. CHD7KO/KO	****	<0.0001	B-E
66.77	87.397	67.804	88.505	28.767	51.713	78.751	107.541	61.658	50.483	83.529	58.754	32.115	21.097	27.104			CHD7KO/+ vs. CHD7S834F/S834F	ns	>0.9999	C-D
67.019	73.401	66.974	82.305	30.18	47.145	71.619	70.166	45.814	75.66	84.666	81.793	33.043	22.092	26.464			CHD7KO/+ vs. CHD7KO/KO	****	<0.0001	C-E
79.731	66.901	58.861	77.077	27.043	43.169	85.373	57.494	17.747	76.724	76.65	80.767	37.087	25.301	26.899			CHD7S834F/S834F vs. CHD7KO/KO	****	<0.0001	D-E
78.683	66.827	57.526	73.67	28.488	35.71	76.631	53.823	57.117	52.896	78.829	87.806	33.632	27.511	27.115
83.481	64.84	70.592	78.29	26.485	43.53	74.344	42.789	59.458	52.276	82.19	75.968	39.628	23.388	24.622
74.453	56.121	71.673	70.919	24.879	51.598	93.345	53.208	53.3	59.831	82.271	77.401	37.123	27.547	25.546
84.368	54.734	80.37	61.717	22.229	60.595	80.408	55.465	57.565	65.993	74.579	69.551	29.639	23.33	25.463
83.722	73.285	62.846	61.717	23.142	64.47	72.51	53.763	70.321	69.982	65.059	58.74	27.527	20.83	24.236
101.568	72.448	66.145	72.293	21.934	64.394	58.575	54.095	59.949	67.203	64.135	65.296	26.347	18.254	27.709
112.614	65.181	75.49	73.988	22.805	65.044	49.18	48.561	49.878	65.473	62.054	64.485	26.994	15.172	24.183
110.096	71.869	73.929	72.003	22.882	61.178	51.521	64.593	48.333	78.653	60.288	59.179	27.964	17.715	24.514
101.306	73.463	60.902	93.741	23.129	55.962	60.103	53.511	45.18	81.669	54.962	66.728	28.925	19.815	23.617
101.488	80.521	69.46	80.892	21.993	62.662	52.205	54.407	55.782	67.095	63.756	71.657	29.416	15.872	23.534
107.989	93.503	59.774	72.157	21.433	53.935	68.811	47.697	61.828	85.489	64.682	67.469	26.021	19.643	23.526
97.874	105.701	60.852	62.005	22.407	69.198	73.795	64.784	60.981	84.998	64.476	57.349	26.161	17.343	22.87
86.037	111.369	71.814	88.483	23.536	70.844	76.462	69.453	47.718	77.58	71.97	57.716	25.493	17.546	21.279
75.112	95.218	66.841	87.385	24.062	69.742	62.142	53.134	54.353	72.006	66.437	73.17	29.338	18.293	23.81
77.087	87.874	61.754	78.463	23.967	68.087	62.737	49.627	54.037	58.79	67.974	67.408	29.041	18.863	24.341
84.058	87.243	80.094	60.849	22.092	79.891	62.737	50.44	43.857	68.686	68.198	62.623	29.261	22.881	24.825
84.574	100.924	64.44	56.027	21.446	76.758	53.739	53.755	51.525	67.521	82.554	74.329	27.334	18.233	27.522
86.179	80.09	63.819	64.71	21.627	61.671	66.562	66.614	61.694	76.023	92.871	74.757	28.697	16.952	26.551
87.901	89.5	51.944	55.168	23.285	65.491	86.016	58.062	55.532	64.7	104.746	81.64	31.808	17.267	25.102
77.752	89.5	70.266	51.814	24.124	79.409	88.526	69.998	47.518	83.368	96.837	66.062	29.631	20.034	24.667
93.46	75.905	72.218	54.551	22.492	85.073	94.744	72.824	47.632	86.323	86.963	71.158	31.833	19.437	27.896
88.818	74.385	91.355	46.059	25.386	72.848	111.488	65.38	52.476	82.254	77.677	56.615	34.41	20.299	28.314
104.749	84.751	65.723	50.44	25.19	74.552	80.466	77.268	61.898	81.969	84.146	74.786	30.213	19.658	27.332
100.286	71.498	92.914	39.728	24.837	77.182	91.867	90.528	72.965	71.149	88.374	67.184	27.772	19.777	29.71
90.856	71.463	94.023	53.42	24.931	77.489	106.43	90.482	80.502	81.92	91.794	54.77	26.32	18.514	25.092
90.641	87.897	81.116	54.115	26.393	74.198	94.777	104.15	66.919	87.843	85.523	51.741	27.186	20.214	24.134
106.047	91.295	76.683	60.57	23.654	74.464	92.204	89.85	52	76.109	87.035	54.645	30.466	21.614	26.954
110.667	76.516	68.366	64.045	22.828	76.265	105.191	85.16	51.007	67.789	94.967	55.67		20.444	27.679
95.199	74.762	73.995	83.773	22.794	84.746	107.008	93.39	52.308	84.888		54.856		19.811	27.063
83.904	73.026		85.306	21.55	67.715	111.729	77.421	56.161	75.695		66.242		22.96	25.336
76.199	68.274		79.659	21.253	62.455	95.214	77.986	67.246	80.28		55.838		24.637	25.935
84.719	57.344		75.282	22.903	77.623		78.355						26.373	26.162
87.803	79.213		80.268	22.638	78.09		68.247						23.265	30.752
91.644	72.055		74.481	23.602	89.629		61.303						24.07	25.41
83.13	81.664		66.264	22.998	88.639		75.716						27.217	26.147
	74.678		70.814	24.598	102.198		70.306						22.183	25.558
			69.128	23.516	93.308								24.929	28.1
			76.618	24.21	88.107								24.147	27.839
			86.414	24.885	90.449								28.09	28.56
			102.862	28.638	75.839								26.511	32.319
			100.767	29.009	77.441								27.214	29.874
			103.056	31.068	71.518								25.487	27.76
				27.216	46.784								25.186	30.874
					54.76
					53.104
					49.542
					44.543

## Sheet: Fig. 4 SOX10
WT			CHD7 S834F/+			CHD7 KO/+			CHD7 S834F/S834F			CHD7 KO/KO					Dunn's multiple comparisons test	Summary	Adjusted P Value
OV1	OV2	OV3	OV1	OV2	OV3	OV1	OV2	OV3	OV1	OV2	OV3	OV1	OV2	OV3			WT vs. CHD7S834F/+	****	<0.0001	A-B
184.588	138.9	146.713	234.35	117.85	247.725	238.394	189.268	46.81	80.952	52.908	45.009	75.155	54.687	42.095			WT vs. CHD7KO/+	***	0.0003	A-C
154.812	161.025	182.988	230.7	100.5	199.738	249.902	176.598	143.709	67.386	52.155	46.737	70.519	80.076	57.491			WT vs. CHD7S834F/S834F	****	<0.0001	A-D
173.75	153.287	202.45	189.8	125.088	186.363	225.813	226.946	135.307	63.668	50.741	45.383	63.595	69.367	40.196			WT vs. CHD7KO/KO	****	<0.0001	A-E
169.175	159.062	198.838	232.738	157.162	125.388	235.19	163.827	88.534	72.642	40.253	52.415	54.671	83.516	52.339			CHD7S834F/+ vs. CHD7KO/+	ns	0.4227	B-C
170.088	135.387	196.1	228.05	184.588	182.613	212.522	218.413	82.938	60.108	62.522	69.12	57.054	68.699	55.766			CHD7S834F/+ vs. CHD7S834F/S834F	****	<0.0001	B-D
173.75	135.925	176.325	184.662	144.312	100.65	196.509	221.274	138.562	58.231	60.497	59.38	50.782	72.288	45.209			CHD7S834F/+ vs. CHD7KO/KO	****	<0.0001	B-E
149.137	120.138	124.875	220.7	113.688	232.338	182.161	197.543	154.947	63.712	48.427	49.674	34.313	65.737	45.839			CHD7KO/+ vs. CHD7S834F/S834F	****	<0.0001	C-D
169.387	130.025	96.463	209.688	169.137	109.888	214.408	218.644	64.755	53.364	41.791	47.636	42.237	52.63	47.826			CHD7KO/+ vs. CHD7KO/KO	****	<0.0001	C-E
155.312	144.137	200.213	222.75	137.425	207.363	212.759	190.788	52.702	58.424	41.019	60.826	64.826	65.177	44.231			CHD7S834F/S834F vs. CHD7KO/KO	ns	>0.9999	D-E
184.062	162.512	182.537	210.238	124.763	232.65	218.497	225.99	130.875	56.737	38.342	54.981	53.778	77.367	46.715
152.713	151.037	175.488	187.85	151.175	158.45	172.532	105.115	146.058	69.633	58.354	55.896	82.165	104.677	61.978
198.113	113.15	173.887	222.688	181.975	214.662	196.073	228.88	96.99	58.475	60.522	60.066	63.07	68.684	55.453
166.625	104.85	166.8	184	139.55	169.963	215.19	232.226	168.5	69.057	48.301	58.117	86.766	47.658	50.408
174.85	135.725	136.275	162.137	163.375	109.287	225.158	154.519	72.168	55.38	40.835	56.263	104.415	67.684	49.506
150.488	125.4	164.5	212.938	149.812	234.812	207.63	170.188	146.399	50.256	38.902	77.297	103.127	79.437	49.516
167.825	163.387	156.863	169.575	205.1	231.925	221.718	214.62	56.798	57.44	45.709	63.222	76.775	66.858	46.905
202.325	128.938	157.025	122.487	169.963	242.488	207.772	152.567	211.683	56.108	42.911	66.329	64.823	65.104	45.949
201.137	130.363	203.325	224.588	200.637	234.7	226.731	173.293	54.889	53.263	51.108	63.658	68.142	61.044	44.687
150.775	73.362	202.113	237.675	140.625	103.013	214.532	186.923	145.663	77.712	38.934	68.203	65.032	79.968	53.275
142	118.888	104.037	211.762	109.125	202.425	227.035	179.702	147.587	56.946	45.354	54.851	57.453	62.038	50.582
175.225	139.338	183.312	221.838	133.887	234.775	234.636	168.861	96.894	48.38	44.282	71.797	58.57	44.953	52.997
151.238	178.688	184.35	221.375	161.762	95.125	214.959	165.644	120.976	52.465	40.661	76.949	50.174	61.535	51.301
155.688	114.85	149.062	193.9	219.675	235.975	200.408	159.817	136.909	58.022	35.703	51.443	55.744	62.842	55.861
58.95	139.575	176.662	227.387	128.475	168.1	214.528	133.356	152.144	53.174	32.962	72.269	84.392	81.465	65.285
96.55	145.95	212	222.65	83.787	187.175	196.06	124.462	174.514	50.396	43.494	56.845	69.209	52.744	62.975
34.4	160.662	174.225	181.262	90.8	186.162	196.082	168.962	138.053	60.278	41.848	40.123	58.38	70.832	53.731
104.112	137.588	193.8	221.887	64.812	225	221.585	184.683	93.529	63.668	37.171	58.896	67.93	51.278	52.092
166.9	111.838	160.162	173.062	148.512	142.775	225.472	163.558	147.534	53.307	37.839	76.449	57.908	64.706	45.411
161.95	150.375	167.613	228.55	115.575	179.175	239.816	229.293	142.889	53.994	42.472	55.722	73.858	96.823	49.225
148.05	146.488	158.012	239.55	78.263	220.025	224.465	77.673	114.582	46.291	44.155	83.44	68.785	59.816	48.968
40.475	180.662	131.15	230.725	113.1	242.588	230.329	177.202	139.298	48.316	35.911	73.791	103.076	53.953	54.487
101.675	110.55	157.912	221.45	116.725	223.537	228.389	153.615	112.538	44.633	37.873	74.358	71.937	89.449	58.259
111.575	160.912	196.512	240.75	136.637	148.438	236.902	170.226	128.447	57.453	34.715	57.794	59.509	57.291	59.434
150.725	190.012	172.575	215.9	136.875	151.588	225.604	192.106	104.495	57.532	37.434	57.88	47.775	52.924	51.633
162.512	146.463	157.613	225.05	126.375	228.25	236.801	216.101	154.981	47.31	38.206	64.851	47.434	59.861	64.801
159.338	177.85	167.912	229.675	131.025	209.262	209.734	65.75	73.298	43.579	38.073	43.715	53.123	53.991	45.994
145.537	156.275	129.738	229.588	143.55	184.85	191.972	173.236	105.803	52.146	29.797	52.047	87.703	46.62	54.759
145.812	130.05	176.162	222.25	127.112	140.037	174.956	80.091	157.841	53.209	47.415	63.684	50.658	40.044	41.424
159.238	204.738	172.662	247.175	195.45	174.6	222.332	211.904	58.841	58.047	24.098	53.75	51.127	55.392	44.218
133.463	134.65	150.088	216.25	141.363	173.45	205.734	123.168	106.067	52.946	41.877	59.839	89.62	64.282	39.225
166.075	159.4	93.713	222.425	157.438	128.05	224.127	163.486	117.163	53.563	32.089	68.434	45.237	58.291	39.782
143.662	187.137	153.1	233.8	163.088	214.625	202.703	101.952	148.639	56.12	37.057	70.304	68.307	56.877	43.386
174.1	210.312	120.55	229.425	155.113	84.088	218.475	194.37	187.111	45.804	40.908	61.456	60.108	50.953	52.674
160.688	139.912	159.637	241.037	126.312	222.688	195.006	185.423	89.957	52.377	36.924	56.402	64.987	48.835	38.263
175.062	114.525	121.838	226.762	187.412	223.412	227.915	194.13	133.269	50.37	41.18		59.285	52.098	45.184
184.463	152.275	102.537	204.912	158.525	186.338	219.978	215.755	178.812	45.744	36.728		75.731	46.342	45.772
151.2	185.825	75.138	163.438	145.488	160.9	219.301	231.365	63.736	45.354	34.399		45.554	48.81	43.215
168.375	168.488	82.675	109.213	210.625	165.6	236.377	153.38	207.337	58.63	50.854		67.547	45.022	48.525
117.475	143.688	137.75	125.612	225.113	150.225	175.797	155.312	115.226	51.639	41.851		44.522	56.532	43.373
149.312	141.662	91.162	187.762	197.9	237.35	180.203	108.543	191.904	56.241	42.231		53.62	66.228	46.411
149.95	140.75	151.088	140.55	177.4	184.725	194.81	158.197	111.231	44.68	52.509		77.484	61.234	44.468
93.438	124.85	142.512	122.575	169.2	174.4	216.927	105.957	152.043	67.057	64.854		82.93	43.019	44.165
179.925	151.338	159.75	124.825	108.95	138.312	194.408	172.558	199.394	36.326	53.525		60.335	66.079	52.367
131.4	164.25	79.725	123.6	183.463	150.137	213.506	166.356	190.697	43.323	57.506		62.997	56.712	51.237
118.575	145.5	50.125	231.65	122.75	184.588	209.041	169.904	188.096	54.174	50.367		55.801	61.984	46.165
148.9	154.463	66.775	148.887	170.037	183.088	220.044	150.327	125.019	46.231	41.411		48.946	59.057	56.509
167.925	186.838	100.75	203.625	221.7	159.037	236.196	149.476	110.135	34.734	50.392			48.627	52.168
160.137	187.738	139.363	130.975	141.037	170.675	236.149	136.298	49.731	51.674	41.127			60.494	70.18
170.613	95.375	163.375	123.025	106.525	117.912	202.225	163.212	131.014	44.443	43.31			60.215
139.325	172.963	148.775	122.588	170.7	223.725	242.212	165.938	88.572	60.655	52.5			44.345
95.85	145.312	133.338	147.775	123.125	148.162	176.915	123.745	68.51	47.155	34.782			59.358
142.088	184.812	118.075	117.963	126.987	194.412	201.858	202.606	105.663	55.778	60			68.725
144.15	139.188	124.612	93.225	112.25	153.387	240.551	111.029	121.885	59.44	54.228			64.747
164.062	168.8	125.713	107.037	150.45	116.287	227.241	177.409	132.236	43.092				70.377
131.725	160.887	109.588	88.312	149.762	122.525	218.37	130.942	110.091	46.908				63.582
120.737	164	129.938	91.675	185.162	92.213	178.513	143.587	127.255	53.259				52.199
155.65	161.637	136.238	116.888	161.325	129.375	220.326	236.856	111.159	55.43				63.446
139.188	175.55	83.463	157.525	140.137	128.025	208.256	190.635	121.495	46.459				58.627
190.6	140.1	60.062	155.287	150.512	187.488	182.968	165.024	74.92	48.503				53.38
140.275	163.863	106.275	168.463	178.438	178.287	184.054	181.048	106.982	51.111				58.655
171.25	154.938	132.7	92.025	166.637	179.65	149.427	99.332	120.018	66.076				66.88
129.463	133.725	150.05	55.112	127.025	114.25	222.883	211.721	74.866	46.845				61.316
148.188	162.012	118.4	65.912	174.312	112.987	217.737	211.779	54.036	46.231				59.244
150.887	165.175	104.463	60.413	123.338	132.812	192.734	126.096	68.402	67.766				47.788
133.113	158.625	105.9	51.7	165.075	130.25	182.323	163.731	54.545	64.633				50.769
144.512	174.387	126.95	56.487	167.75	153.338	231.095	146.288	87.589	53.434				59.791
129.05	151.25	127.188	71.075	110.525	146.988	189.468	134.317	84.884	43.522				66.177
119.4	151.65	105.838	95.6	106.562	177.613	162.316	195.553	88.857	51.728				66.87
105.938	143.412	147.113	107.713	147.438	121.388	212.424	217.481	79.286	56.38
150.725	165.213	124.763	114.438	162.275	148.45	128.123	169.365	67.536	56.316
128.988	143.312	114.263	129.225	164.5	170.15	235.427		59.625	55.43
150.363	93.725	88.963	129.525	164.1	214.188	242.858		84.554	54.013
124.787	163.85	156.662	232.3	188.012	175.8	214.085		47.759	57.437
135.488	136.325	138.287	108.287	157.85	179.963	219.329		82.536	45.142
130.65	119.838	154.512	112.987	148.55	137.463	224.013		91.518	68.677
116.537	156.375	134.762	82.487	124.725	152.225	239.364		33.571	59.972
154.175	136.825	148.5	50.062	107.525	131.725	234.108		74.714	56.623
130.375	177.975	142.512	102.362	147.488	73.487	229.399		96.429	51.737
172.95	130.488	128.062	59.975	112.975	76.213	251.256		168.411	52.633
141.713	134.45	137.037	48.3	110.612	112.338	239.443		189.116	47.288
155.925	165.6	149.7	71.938	82.5	126.225	199.75		65.964	59.335
129.15	142.188	166.85	86.013	200.7	207.025	194.37		74.152	53.696
115.925	96.638	148.137	85.763	168.662	194.613	178.108		43.125	60.453
124.338	126.162	114.975	94.75	187.25	160.7	217.991		38.67	57.472
146.713	155.25	163.512	78.925	115.062	169.088	204.089		89.536	58.614
140.75	136.787	139.55	143.9	170.2	123.25	217.415		141.679	69.225
105.525	118.85	193.188	70.688	151.938	220.125	209.038		40.955	64.133
85.2	149.5	120.85	87.525	225.787	157.363	179.839		53.339	68.187
89.775	118.75	118.425	99.112	155.25	197.6	212.706		210.312	64.354
135.912	150.463	140.475	74.15	160.363	164.575	195.788		77.92	83.367
114.325	150.412	116.1	151.438	126.312	189.8	189.956		60.562	58.541
188.137	118.737	130.787	180.525	147.425	164.213	194.684		77.018	66.475
103.575	142.812	173.1	128.588	176.475	181.9	182.354		169.214	68.326
119.713	137.162	146.412	106.888	179.95	186.15	212.047		225.545	63.756
146.6	167.512	54.212	155.825	177.85	226.963	223.56		214.955	46.149
116.375	166.338	97.888	169.338	216.912	184.425	136.984		116.848
133.475	169.125	117.662	129.825	199.375	111.25			122.259
125.412	202.588	139.287	140.387	162.162	165.262			115.25
111.75	152.1	101.912	166.775	215.675	186.925			67.955
185.363	139.425	119.475	113.638	124.475	144.713			114.571
118.862	194.688	153.725	220.662	165.55	156.2			150.152
122.162	179.45	130.125	195.287	223.738	135.838			67.625
117.925	129.225	141.688	200.262	196.125	95.838			115.527
116.075	187.312	149.787	209.5	183.863	187.85			83.143
142.4	181.925	138.675	210.088	146.912	149.812			155.5
113.338	126.062	170.075	219.15	103.763	174.85			91.161
126.4	154.488	126.725	200.887	129.938	141.838			131.545
150.35	111.5	120.125	164.463	217	166.938			48.366
143.05	124.325	87.237	148.787	232.363	181.988			74.839
122.275	140.325	117.787	225.65	191.75	130.55			41
99.75	131.713	139.537	244.7	204.637	199.387			120.893
80.675	121.45	152.2	235.512	168.938	175.287			91.83
102.75	172.938	120.375	228.488	192.588	175.525			107.848
119.3	153.238	132.738	236.037	216.762	154.963			161.25
137.088	143.675	129.238	239.713	198.8	133.738			145.777
127.9	106.013	132.387	218.7	218.887	119.062			145.884
142.175	153.812	115.525	226.95	186.463	129.4			191.857
139.25	125.05	131.162	142.025	200.762	148.1			84.911
100.1	149.887	137.4	143.463	190.938	165.675			101.554
79	139.275	113.037	141.238	223.688	161.65			63.188
78.75	149.025	98.775	190.525	211.825	121.338			90.402
157.225	166.262	125	229.688	196.988	122.612			116.625
142.275	116.35	119.975		208.225	151.238			92.089
156.412	141.488	117.95		226.738	135.312			105.045
104.95	158	134.45		225.887	140.713			84.42
141.05	159.863	123.013		190.562	138			92.866
91.725	128.975	122.525		191.375	165.775			94.812
123.1	139.637	112.2		205.75	117.987			91.893
120.138	142.15	66.362		219.463	99.537			33.643
148.812	131.838	144.887		217.188	42.1			83.929
116.737	107.188	140.1		199.188	102.925
128.15	165.688	120.312		223.2	178.412
121.025	134.5	153.5		173.012	199
158.812	168.537	117.162		181.887	214.675
119.312	151.6	86.588		211.6	203.887
126.675	20.5	113.938		229.787	147.6
98.862	113.737	133.45		201.512	187.4
99.375	90.2	149.225		224.812	108.4
122.287	158.35	138.625		207.325	150.975
151.55	154.775	183.75		176.613	170.488
124.112	123.037	147.262		183.787	138.287
143.588	111.975	127.638		149.025	211.863
108.188	155.588	148.925		215.025	172.525
60.212	117.213	167.275		153.9	178.838
104.787	128.662	127.1		217.05	149.312
103.787	162.025	166.637		183	167.637
121.537	122.075	147.1		193.863	176.088
174.912	108.912	93.325		211.088	157.688
176.85	113.45	100.688		191.4	189.375
164.1	134.225	135.688		211.588	135.7
89.162	126.375	121.35		127.562	181.537
	109.875	153.637		144.037	161.35
	133.613	149.738		142.613	217.713
	112.987	157.325		156.588	207.825
	92.65	144.1		206.125	139.613
	109.575	130.463		195.912	106.088
	127.875	152.55		204.7	103.188
	139.725	149.675		126.088	110.237
	131.613	152.45		176.45	156.775
	141.55	217.275		197.562	173.225
	140.562	166.037		124	137.6
	121.925	143.613		215.35	218.338
	156.525	146.037		193.588	174.812
	140.025	138.35		171.525	174.537
	139.05	165.213		143.188	147.775
	122.25	169.825		194.875	147.175
	143.825	179.75		204.05	140.625
	143.488	158.963		171.9	185.412
	138.863	154.662		214.65	121
	164.812	157.688		170.725	200.55
	171.037	157.363		156.45	215.075
	149.125	167.25		165.287	119.612
	152.338	174.412		144.025	132.262
	167.225	112.888		156.525	225.975
	155.65	94.225		157.375	167.775
	146.075	177.838		177.775	158.025
	114.888	166.6		210.975	151.425
	160.15	141.438		241.475	237.95
	156.275	170.463		196.137	228.787
	135.963	174.85		156.85	217.512
	168.2	121.775		173.15	188.287
	83.175	36.087		168.213	83.213
	70.075	127.875		169.525	181.45
	126.675	170.575		172.5	232.213
	95.638	133.188		148.213	215.2
	61.4	191.738		218.3	211.213
	68.237	201.988		226.425
	129.963	178.488		148.688
	167.812	137.613		173.162
	160.312	170.062		117
	58.925	154.662		137.162
	150.55	166.4		218.45
	167.213	141.475		204.062
	140.312	180.062		214.525
	154.85	160.312		184.725
	180.1	204.363		194.6
	100.912	168.188		182.838
	149.562	206.662		137.75
	86.875	195.162		124.062
	160.562	201.75		167.825
	110.062	183.25		187.6
	91.875	156.438		169.05
	148.938	164.588		184.588
	202.863	186.312		173.012
	173.425	152.463		159.287
	180.25	186.463		164.863
	158.713	213.625		175.9
	137.2	196.575		167.425
	140.325	191.113		100.888
	182.662	120.475		186.55
	92.125	170.137		142.375
	142.2	220.838		150.688
	151.188	214.925		110.013
	77.838	183.537		180.938
	100.725	188.238		250.213
	180.162	153.963		147.125
	156.425	129.3		138.463
	121.725	197.637		137.85
	131.637	184.238		128.988
	156.262	154.463		171.425
	151.625	192.15		197.7
	159.412	172.688		167.238
	147.55	178.688		117.55
	152.975	186.838		138.562
	151.175	177.525		49.413
	147.562	185.037		117.088
	166.562	210.238		166.275
	152.625	186.113		104.475
	180.125	185.338
	146.8	175.162
	170.912	152.812
	134.588	127.45
	147.3	173.887
	157.25	171.312
	167.188	172.1
	160.713	161.925
	119.425	149.45
	74.4	183.875
	88.825	153.55
	98.8	209.15
	121.213	149.688
	99.375	182.162
		131.225
		166.537
		132.162
		177.1
		138.213
		180.825
		173.088
		165.488
		140.238
		160.412
		135
		142.15
		161.287

## Sheet: Fig. 4 HOXB9
WT			CHD7 S834F/+			CHD7 KO/+			CHD7 S834F/S834F			CHD7 KO/KO					Dunn's multiple comparisons test	Summary	Adjusted P Value
OV1	OV2	OV3	OV1	OV2	OV3	OV1	OV2	OV3	OV1	OV2	OV3	OV1	OV2	OV3			WT vs. CHD7S834F/+	ns	0.8074	A-B
7.943	6.475	7.612	4.745	8.688	8.452	6.1	5.6	6.4	190.822	71.115	105.519	150.613	223.513	213.149			WT vs. CHD7KO/+	ns	>0.9999	A-C
7.188	5.287	6.55	4.207	9.125	5.558	6.425	6.062	5.35	135.447	140.25	129.74	65.05	165.606	245.087			WT vs. CHD7S834F/S834F	****	<0.0001	A-D
6.6	6.088	8.404	5.106	7.688	5.577	6.175	6	6.213	159.264	90.215	211.365	112.9	190.822	222.88			WT vs. CHD7KO/KO	****	<0.0001	A-E
7.375	7.638	8.505	4.827	9.387	6.082	6.338	6.838	6.688	193.486	134.778	131.178	69.6	159.918	178.793			CHD7S834F/+ vs. CHD7KO/+	ns	>0.9999	B-C
10.525	5.875	7.236	4.346	9.05	6.231	5.838	6.4	6.7	164.659	125.237	189.986	107	187.986	239.202			CHD7S834F/+ vs. CHD7S834F/S834F	****	<0.0001	B-D
7.062	6.975	7.389	4.995	8.238	7.933	5.925	5.925	6.088	195.577	69.222	239.688	92.287	149.486	190.538			CHD7S834F/+ vs. CHD7KO/KO	****	<0.0001	B-E
7.7	5.237	7.63	4.538	7.138	7.183	6.487	7.638	6.1	125.149	109.737	169.183	150.688	151.264	192.447			CHD7KO/+ vs. CHD7S834F/S834F	****	<0.0001	C-D
6.588	6.025	6.894	5.25	8.95	8.606	6.225	7.95	5.75	160.668	99.025	193.524	71.625	164.788	208.168			CHD7KO/+ vs. CHD7KO/KO	****	<0.0001	C-E
6.713	6.237	7.255	5.37	8.912	8.038	5.112	7.975	6.475	183.812	164.813	132.168	118.8	153.534	128.341			CHD7S834F/S834F vs. CHD7KO/KO	ns	>0.9999	D-E
8.175	5.175	6.942	4.962	7.875	8.034	6.375	9.262	5.775	156.269	169.019	226.014	120.487	83.88	84.861
6.537	5.3	8.096	5.038	8.012	7.981	5.138	6.5	6.1	134.976	83.934	237.712	106.4	160.88	94.298
7.775	6.162	6.764	5.659	9.725	6.726	5.975	7.575	6.125	174.188	126.649	183.481	144.938	81.933	210.75
7.9	6.562	7.351	4.356	9.875	8.139	5.325	7.25	5.112	169.88	170.709	183.149	98.938	85.875	49.611
7.112	6	7.053	5.192	8.6	8.361	5.612	7.388	6.237	93.721	107.37	213.101	105.662	69.562	148.24
8.775	6.8	6.548	4.663	7.213	7.798	5.05	6.562	5.138	106.337	135.199	239.385	125.188	122.231	228.462
7.9	4.013	8.683	5.163	10.275	5.611	5.162	7.388	5.775	160.351	171.437	92.014	144.412	175.966	193.572
9.65	5.888	8.168	4.952	8.925	5.534	6.537	6.688	5.1	170.87	148.361	194.87	79.225	136.534	111.25
8.525	5.475	7.255	5.048	10.95	6.846	5.55	7.162	6.562	96.077	137.354	202.99	205.412	171.476	226.096
6.638	6.088	6.678	5.192	8	8.125	5.112	6.388	5.85	139.125	141.491	228.399	214.15	128.462	78.462
5.3	5.85	8.543	4.995	8.012	6.567	6.075	6.237	5.525	124.404	121.215	212.442	102.287	121	215.288
6.263	6.638	7.678	5.197	7.8	5.861	5.763	6.875	4.575	144.399	13.108	188.154	86.537	200.846	136.995
5.9	6	8.178	4.115	7.612	5.654	7.4	6.188	5.162	72.688	121.519	207.293	129.887	135.889	99.851
5.75	6.25	8.019	4.76	8	6.389	6.787	7.263	6.2	147.668	157.054	205.053	33.225	71.87	183.74
5.475	5.9	7.125	5.024	9	6.87	7.05	7.425	5.4	60.817	66.016	215.072	41.95	118.202	223.067
6.188	4.013	7.197	5.212	7.888	6.688	5.825	6.125	6.6	105.832	189.946	244.519	113.75	157.264	220.567
7.487	5.225	7.952	4.99	8.925	6.572	6.475	6.463	5.85	154.192	194.693	223.466	119.662	168.649	163.216
7.963	6.55	8.678	5.062	9.125	6.183	6.1	6.037	7.062	124.019	194.81	228.562	147.6	113.452	201.154
8.988	6.912	6.591	5.188	9.287	5.255	7.975	7.4	5.2	149.524	175.424	229.587	130.863	105.13	126.236
8.262	6.35	7.173	5.731	9.475	5.596	8.1	6.138	6.9	119.067	122.918	100.865	199.887	214.178	207.861
8.775	5.975	6.697	4.558	9.012	5.274	7.412	5.9	7.95	132.606	135.209	202.264	145.15	239.053	221.067
7.225	6.763	7.793	5.019	9	7.389	5.575	7.5	8.125	173.159	165.095	212.721	158.613	231.697	143.75
9.675	6.325	6.928	4.76	9.225	7.26	6.287	6.025	6.525	177.043	145.544	210.971	164.7	114.995	133.024
6.938	6.15	7.082	5.534	8.062	6.409	6.175	6.15	5.375	123.62	96.652	146.115	101.412	63.697	166
6.588	6.275	6.764	5.062	8.062	7.365	7.25	6	6.975	154.154	164.421	213.404	75.938	158.216	152.798
5.862	6.162	7.13	4.971	9.938	7.221	6.05	7.287	7.237	156.115	139.13	234.413	158.912	80.048	133.197
6.1	6.325	8.212	5.764	8.213	6.351	5.963	6.112	6.925	163.322	195.94	136.558	116.025	196.894	81.466
7.575	6.35	7.889	5.115	8.75	5.538	6.3	7.287	6.162	161.173	9.782	215.784	73.412	146.144	57.082
5.912	6.062	6.861	4.99	7.763	5.639	6.025	6	6.425	98.207	9.089	141.822	98.475	151.755	103.005
5.987	7.062	9.139	6.351	8.012	5.957	7.812	5.938	6.15	123.034	9.038	145.49	61.6	68.697	107.865
5.812	6.638	6.524	4.99	8.95	6.769	7.362	6	5.662	147.889	118.408	191.822	82.575	102.673	190.649
6.312	7.287	5.428	4.74	7.662	5.236	6.55	6.562	6.075	123.567	93.585	198.106	48.587	118.904	192.442
5.812	6.575	5.764	5.178	9.125	4.226	6.287	6.088	8.137	161.38	10.016	234.212	107.287	84.202	188.024
7.812	6.325	6.365	4.976	7.513	6.822	6.987	6.625	6.225	118.62	104.146	208.913	38.938	133.466	191.832
6.95	6.237	6.812	5.447	7.787	5.567	7.3	7.2	6.575	185.798	109.816	174.043	125.088	113.769	149.409
7.025	5.35	6.442	5.24	7.975	6.519	5.3	5.838	6.112	120.236	89.316	224.529	94.675	78.053	232.207
7.775	6.15	7.731	5.159	9.037	4.865	6.65	6.875	6.513	71.486	109.57	186.375	190.225	103	169.601
6.963	6.7	6.856	5.216	9.012	5.587	6.5	6.438	6.612	144.846	79.291	160.981	98.062	81.63	140.615
6.55	7.15	7.163	5.13	8.7	4.957	7.588	6.188	5.4	148.144	135.282	216.5	146.713	106.067	195.312
6.025	6.312	6.611	4.793	8.012	5.149	6.213	6.013	5.188	175.279	204.278	232.067	75.412	78.577	114.822
5.7	8.137	6.322	4.471	7.025	5.337	6.662	5.2	7.175	105.409	179.991	205.452	72.425	139.966	85.476
5.375	7.075	6.702	4.524	8.238	4	6.675	5.912	6.562	103.981	126.994	214.577	76.037	165.005	179.029
6.05	7.388	8.101	4.082	8.662	5.413	8.9	8.387	6.95	101.514	104.541	222.601	24.125	141.995	100.438
5.15	5.838	8.486	4.01	7.45	5.062	6.1	6.388	7.025	124.038	107.668	201.332	29	130.611	86.404
5.562	5.9	6.038	5.26	7.875	4.389	6.037	6.2	6.487	112.346	76.763	145.793	91.487	163.24	107.154
6.013	7.1	8.337	6.091	8.025	4.918	6.562	7.05	7.325	93.188	128.047	123.659	104.862	137.957	176.88
6.338	6.487	5.668	5.322	7	4.774	5.675	7.312	6.825	107.793	94.503	209.163	124.562	191.774	223.524
5.912	6.025	6.216	5.163	7.85	4.466	5.537	6.688	5.675	140.447	114.785	76.096	104.5	159.019	142.514
7.1	8.012	5.529	4.683	8	4	6.375	5.275	5.8	112.899	118.769	205.159	137.088	128.812	197.183
5.787	6.787	5.712	5.37	7.662	5.612	8.425	6.05	5.75	92.889	96.32	157.438	73.925	102.173	135.822
6.662	5.55	7.514	5.12	10.15	4.65	5.95	6.05	5.638	106.894	65.161	172.784	129.575	132.957	181.918
7.475	5.938	8.529	5.37	9.825	4.112	8.338	7.45	6.125	48.087	81.639	221.995	69.213	222.51	222.481
6.487	7.925	9.096	5.154	9.713	4	8.25	5.675	6.05	70.63	164.759	176.341	100.525	201.601	142.697
5.287	8.65	6.183	5.428	10.1	4.638	6.075	5.4	8.213	93.13	85.218	224.913	107.737	206.077	202.591
5.95	7.562	7.053	5.13	7.975	4.812	7.013	5.112	7.662	114.332	99.75	204.505	85.975	230.99	119.178
6.175	8.287	7.548	5	7.438	5.562	6.75	6.1	7.237	98.106	108.142	212.139	118.463	128.428	201.721
5.287	6.3	6.014	5.928	7.438	4.05	6.375	5	6.787	83.74	87.696	217.654	123.562	226.111	192.26
6.037	5.05	5.774	5.471	7.2	4.662	6.05	4.438	6.325	82.149	99.962	200.288	100.588	183.74	118.788
6	5.175	6.322	4.947	8.162	4	5.95	5.062	6.05	60.178	136.741	209.053	105.963	122.087	168.562
5.737	6.438	6.692	6.245	8.9	4.388	6.45	4.875	5.925	99.481	70.652	190.774	101.237	209.861	169.019
5.412	5.275	6.096	5.793	8.113	4	5.312	5	6.825	100.962	128.37	154.692	233.562	99.673	183.803
6.438	7.7	7.721	5.096	8.113	4	6.213	6.5	5.75	44.582	89.497	112.178	180.963	173.139	186.649
6.175	6.4	6.923	5.385	8.275	4.013	6.513	5.862	6.188	59.639	126.424	179.529	102.487	113.423	223.832
6.037	7.162	7.115	5	7.7	4.2	7.25	6.912	6.525	56.769	97.589	191.615	150.675	163.966	200.971
6.1	6.188	6.63	4.957	7.338	4.463	6.65	5.1	5.175	43.721	84.627	139.817	143.512	226.827	91.808
6	5.862	6.178	5.49	7.5	4.213	5.987	5.013	6.062	58.851	88.585	237.793	105.175	180.053	169.375
6.275	5.05	7.558	5.236	7.525	4.175	6.588	6.75	6.062	57.466	111.095	225.803	128.9	202.034	175.327
5.425	4.938	6.298	4.409	7.1	4.025	5.463	6.475	6.438	99.322	77.69	233.375	120.975	170.952	227.12
5.312	6.25	5.938	5.125	8.088	4.025	5.412	8.1	5.975	109.457	75.161	156.971	75.388	174.779	200.014
5.562	4.938	6.428	5.135	7	4.15	5.737	5.05	5.975	79.413	65.386	252.51	123.688	149.952	165.072
6.35	6.763	6.101	5.413	8.75	5.138	6.775	5.675	6.55	150.24	93.288	208.986	88.487	168.928	135.817
5.8	6.4	7.394	5	10.4	5.312	5.55	5.688	6	93.312	70.845	219.986	103.4	171.274	200.024
5.2	5.662	6.904	4.399	7.925	4.825	6	5.062	7.162	76.298	111.285	223.558	134.887	209.226	221.707
4	5.475	6.558	5.606	7.15	5.425	6.3	5	7.675	109.649	93.237	228.88	97.588	221.909	188.755
6.125	5.325	8.543	5.019	7	4.638	5.862	5.763	7.2	107.043	68.304	178.683	61.712	205.418	171.697
8	6.537	9.26	5.269	7.525	4.75	5.95	6.575	6.213	102.649	88.646		156.762	96.784	170.038
6.675	6.325	6.481	4.995	8.963	4	5.513	5.987	5.388	112.183	98.892		62.362	203.038	200.067
6.312	5.963	6.524	4.462	7.925	4.65	7.05	5.2	6.05	100.365	121.342		125.9	235.769	172.774
6.213	6.375	6.188	5.284	7.562	4.263	5.575	5.838	6.662	174.135	108.696		79.412	207.264	219.817
6.162	4.15	7.356	4.476	7.963	4.175	5.55	5.188	5.362	115.519	107.051		122.162	138.971	218.288
6.713	5.75	6.5	6.471	8.162	4.5	5.013	6	5.938	121.375	110.443		88.425	201.216	154.808
5.125	6.7	7.389	5.553	7	4.975	6.763	7.4	6.025	97.385	109.972		101.5	201.053	169.793
6.162	5.812	7.75	5	7.263	4.05	6.05	5.888	6.65	103.356	117.899		187.537	212.014	207.885
5.938	5.9	6.279	5.221	7	4.6	5.963	6.112	5.987	51.87	100.269		98.675	228.37	228.024
6.325	4.938	6.837	6.115	7	4	6.3	6.237	6.2	131.351	117.12		93.862	152.274	232.952
5.6	4.062	8.207	5.673	7.838	4.375	5.713	6.388	5.938	161.894	59.434		68.562	180.562	216.63
6.037	5.625	8.13	5.101	7.037	4.175	5.875	5.15	6.55	167.745	64.187		89.987	219.163	204.423
5	5.3	9.034	6.418	7.725	4	5.513	5.975	5.537	114.62	133.165		69.825	210.12	147.207
6.5	4	7.38	6.346	8	4.037	4.987	7.375	5.862	143.317	92.658		54.962	183.207	187.817
5.025	4.037	6.678	6.649	8.4	4	5.2	6.938	5.3	101.611	113.528		52.475	149.062	226.428
5.55	4.3	6.269	5.043	7.862	5.425	5.138	6	5	148.755	150.196		89.438	164.625	114.654
6.15	5.513	6.837	6.279	8.588	4	5	6.35	5.35	152.341	104.383		124.838	171.659	188.188
5.812	4.425	6.216	6.274	8.062	5.75	5	6.463	6.963	133.38	85.177		23.238	145.567	101.837
5.45	6.338	6.24	7.375	7.838	5.1	5	5.05	6.075	101.149	219.462		87.775	148.409	102.981
5.987	5.412	7.163	5.274	8	4.05	5.213	5.963	6.237	102.13	94.807		165.713	248.077	205.572
5.2	5.763	8.24	4.817	7.225	4	5	6.287	6	48.5	163.301		117.362	204.572	167.115
5.487	5.987	8.221	5.385	7.312	4.138	4.987	6.888	6.575	136.144	95.013		78.588	175.798	174.654
5.425	5.1	6.697	5.082	8.062	4	5.025	5.425	6.45	155.5	123.956		136.15	132.207	219.524
5.662	6.037	6.913	5.163	6.575	4.062	6.713	5.425	5.188	124.279	108.535		80.25	94.913	164.909
5	6.287	6.341	5.495	6.725	4	6.888	6.775	5	148.712	131.718		74.438	139.279	187.149
6	4.225	8.399	6.673	7	4	6.287	6.188	5	119.351	116.256		109.825	128.197	178.615
5	4.638	9.966	5.678	7	4	5.912	5.025	5.362	78.399	18.63		84.9	145.639	180.803
5.987	4.55	6.957	4.981	7.6	4	5	5.062	5.525	75.178	145.225		50.413	146.755	153.721
6.3	5.2	9.375	4.712	8.3	4	5.662	6.763	6.075	156.043			102.763	160.308	205.476
5.05	5.45	7.101	4.923	7.138	4	5.237	5.775	5.7	161.447			60.962	94.423	193.731
5.013	4.162	5.928	5.077	7.8	4	5.862	5.987	5.15	147.654			92.45	107.856	215.048
5.3	5.625	6.683	4.933	8.387	4.537	5.388	5.15	5.013	127.591			113.925	110.25	208.327
6.737	4.725	8.202	5.76	8.325	4.025	5.975	6.775	5	98.885			134.088	146.63	180.553
5.4	4	7.115	5.01	8.1	4.1	6.9	6.263	5.025	131.913			47.462	181.49	134.317
4	6.912	6.591	5.125	8.162	5.525	5.575	8.5	5.688	125.12			84.638	151.38	152.058
6.362	4.95	7.731	6.072	7.375	4.025	6.775	7.175	4.963	165.606			94.588	94.577	237.803
6	5.013	9.178	5.957	7	4.037	5.875	5.55	4.938	85.096			72.912	161.933	87.87
6.737	5	6.928	6.986	7	3.888	5.15	5.188	5.025	81.452			131.975	122.49	81.087
6.213	5.237	6.389	6.058	6.275	4.15	5.338	5.9	6.537	128.861			110.713	101.51	55.49
6	5.9	6.851	7.168	6.9	3.9	4.938	5.325	6.713	116.13			145.588	212.375	48.591
6.85	6.075	7.99	4.995	6.45	3.775	5.15	5.787	6.075	129.255			79.213	89.649	116.067
5.1	6.675	8.034	4.514	7.25	4.662	6.575	5.662	6.237				160.625	114.548
6.362	5.463	8.909	4.423	7.062	4.013	5	6.013	5				100.475	206.149
5.312	5.487	7.587	4.428	6.112	5.213	5.237	5.062	5				67.925	113.168
5	6.925	7.303	8.149	7.037	4.9	5.037	5.5	5.15				82.487	165.659
5.275	5	8.582	4.644	7.062	6.8	5.162		5.6				81.062	138.543
5.987	5	9.135	4.572	7.025	4.162	5		5.875				64.188	105.269
6.8	5.062		4.63	7.638	4.3	5.95		5.412				92.188	180.091
5	5.075		5	7.138	4.638	5		5.125				99.388	134.817
5.638	5		5.567	7	4.713	5.45		6.2				77.575	149.962
6.162	5.963		5.005	8.925	4.1	6.013		6.662				75.75	104.197
5.2	5		5.697	7.9	4.025	6.075		6.062				112.675	168.332
5	5		5.01	7	4.625	5.438		5.95				70.975	131.312
5	5		4.394	6.987	5.888	5.638		5.463				89.713	68.784
5.938	5.162		5.01	6.612	5	5.575		4.925				137.162	230.957
5.175	5		4.572	6	4.025	6.088		5				55.562	90.659
5.8	5.025		4.587	7.8	4.638	5.975		6.312				55.725	143.538
5.025	5		4.558	7.862	5	5.225		5				59.4	96.942
6.525	5		4	7	5	5.875		6.213				87.475	104.639
6	5.612		4.01	8	4.125	5.088		5				110.525
5	5.562		4	8.088	5.275	5.075		5.162				129.387
5.45	6.562		5.37	8	4.85	5.338		6.2				36.3
4.275	5		6.274	6.875	4.612	5.737		6				115.912
5.013	5.513		6.135	6.225	4.775	6.588		5				86.475
5	6		5.856	6.925	4.213	6.938		5.45				93.95
6	5.025		5.779	8	4.95	6.188		6				136.3
5.75	6		6.048	8.113	5.65	5.787		5.088				166.912
5.013	6.475		4.572	7	5.125	5.55		6				139.025
5.987	5.05		4.111	7.162	5.85	5.612		5.787				111.638
5.025	5		4.231	7	5.275	5.662		5.825				58.625
6	6.275		4.106	7.825	5.125	5.05		6.175				82.3
6.112	5.638		4.029	6.787	5	5		5.812				79.425
5.9	5.975		4.707	6.45	5.138	5.513		6.138				82.65
5.65	5.088		4.548	6.787	5.35	6.162		5.188				135.113
4.862	5.188		4	6.213	5.35	5.312		5.625				110.713
5.25	6.625		4.005	7	4.175	5.138		5.025				84.562
6.35	6.362		4.981	6.612	4.1	5		5.062				129.688
4.588	4.263		4.048	6	6	5.4		5.088				127.487
5.162	5		4.87	6.112	5.3	6.013		6.588				124.175
5.162	5		4.548	6.325	5.375	6		6.525				73.562
4.475	5.638		4.024	6.9	7	6.1		5.388				124.688
4.338	5.7		4	6.525	5.588	5.713		5.438				84.075
5.9	6.6		4.889	6	8.637	6.412		5.875				95.675
5	5.2		5.663	6.588	5.025	5.862		5.713				135.537
4.925	5.425		4.115	6.875	7.2	5.938		6.85				101.625
5	4.987		4.034	7	5	5.7		5.7				85.638
5.013	5.688		4	7.062	5.15	6.463		5.362				104.487
5.35	5.013		5.269	6	5	6.9		5.425				106.013
5.513	5.875		4.99	6.45	5.075	6.7		6.562				127.05
5.975	5.388		4	7	5.013	5.162		5.1				69.062
6.525	6.162		4.288	6.987	6.312	5.388		5.312				85.688
5.963	7.037		4.404	6	5.588			5.787				76.1
5	5.95		4.029	6	4.713			5.987				108.275
5.05	5.175		4.125	6.338	5.7			5.112				154.225
6.225	6.088		4.173	6	7.325			5.2				88.138
6.05	5.662		4.63	6.438	6.35			5				147.225
5.013	5.225		4	6	5.912			5.162				126.588
5.287	5.062		4.212	6.912	5.162			5.8				120.237
6.75	4.638		4.587	6	7.338			5.588				93.463
5.987	6.888		4.784	7.312	5.812			6.237				36.212
5.188			4.389	7.025	5.025			6.325				58.763
5.237			4.212	6.7	5.15			6.775				54.825
5.463			4.269	7	8.25			6.013				94.85
5			4.048	6.875	5.938			5				65.513
5			4.75	7				6.8				150.75
4.65			4.923	6.475				6.938				109.287
5			4.034	6				6.812
4.9			5.418	7.05				6.013
4.737			5.01	7				7.8
4.225			4.971	7.05				5.987
4.312			4.942	7.025				6.25
5			4.212	8.037				5.425
5.025			4.24	7				5.3
5.463			4.659	7				6.612
3			4.274	7
6			4.462	7
5.825			5.101	7
6.1			5.284	7.263
7.912			4.88	7.15
7.062			5.457	7.975
6.537			5.409	6.575
5.938			5.067	6.287
6.763			6.928	7
5.475			4.755	7
5.912			4.409	6.737
5.188			5.077	7
6.5			4.505	6.225
5.8			4.582	7.6
5.075			4.99	7
6			5.317	7
5			4.899	7.075
5.625			4.303	7
5.45			8.702	7.213
7.062			5.183	6.987
5.338			6.668	7.4
6.013			10.12	6
6.25			5.24	6.037
5.9			4.788	6.625
5.4			4.745	6.938
6.025			5.615	6.787
6.513			6.716	7
7.2			6.312	6.925
6.438			7.216	7
6.925			5.957	6.938
6.475			4.615	7
5.812			6.091	7
6.412			5.01	7.05
6.862			5.37	7.75
7.075			5.019	7.025
7.562			6.014	7.588
6.463				7
4.9				8.088
6.062				7
6.375				6.9
5.362				7
6				6.287
6.287				7
7.35				7.037
7.075				6.362
5.713				6
6.287				7.213
6.237				6.037
6.025				7
6.45				7
7.062				7
6.725				7.1
7.1				6.688
5.912				7
7.912				7.05
7.713				8.05
7.8				7.787
4.9				7.338
5.95				6.888
7.1				7
6.65				7.013
6.4				7.95
5.037				8.688
5.775				8.713
5.625				8.387
				6.888
				7.1
				8.287
				7.888
				7.9
				7.362
				8.363
				7.4
				8.35
				8.075
				7.213
				8.113
				7.062
				7.138
				8.938
				7.325
				7
				7.05
				8.425
				8
				7
				7.75
				7.562
				7.263
				8
				7.862
				7.188
				7
				7.237
				7.537
				6.338
				7.875
				7.1
				8.287

## Sheet: Fig. 7 CHD7
chimeric								Mann Whitney test
WT			KO/KO					P value	<0.0001
OV1	OV2	OV3	OV1	OV2	OV3			Exact or approximate P value?	Approximate
81.589	31.301	15.297	15.196	10.434	9.025			P value summary	****
63.785	37.146	20.345	14.706	11.699	8.956			Significantly different (P < 0.05)?	Yes
53.342	37.18	23.943	21.408	12.215	10.516			One- or two-tailed P value?	Two-tailed
51.839	22.06	15.123	16.278	11.658	6.715			Sum of ranks in column A,B	49256 , 10429
85.203	37.222	14.544	16.5	13.791	8.047			Mann-Whitney U	2803
48.642	35.877	16.633	14.392	11.924	7.801
50.614	30.497	15.807	19.354	10.127	9.25
37.921	38.342	18.737	18.93	14.655	8.658
46.361	40.054	18.62	20.285	12.592	7.101
76.832	45.149	14.778	17.915	11.956	11.244
53.43	47.87	13.804	21.671	13.054	8.063
30.354	46.858	18.066	24.68	11.595	7.532
40.272	25.975	16.778	17.522	13.753	8.636
50.383	39.136	16.69	19.408	17.408	9.801
29.399	39.598	15.18	15.791	16.187	6.791
35.44	29.158	19.684	15.981	13.544	7.804
47.032	32.272	15.18	18.323	11.43	7.807
53.193	62.062	18.278	17.772	12.269	8.196
49.826	38.684	11.228	19.589	11.272	7.896
53.845	49.854	14.497	19.813	12.892	8.915
57.886	30.487	20.547	20.019	11.978	8.43
44.718	36.063	16.438	19.563	17.149	9.396
42.756	33.712	21.3	18.218	16.892	8.614
62.611	46.937	21.582	17.402	14.19	11.358
52.301	44.117	19.731	18.772	17.263	7.313
55.361	35.487	21.921	16.361	14.576	17.991
59.411	39.462	23.519	26.883	24.579	7.446
52.908	35.737	16.807	15.965	19.589	6.965
67.918	44.269	17.146	14.244	13.962	8.215
64.446	36.946	23.329	65.475	15.37	8.684
55.272	41.934	19.677	13.918	16.832	8.816
77.544	38.294	23.509	17.285	16.196	9.911
73.345	39.763	17.465	17.892	13.168	9.633
63.93	40.396	18.085	22.057	14.848	8.595
63.035	45.573	16.943	19.38	23.854	10.373
48.987	36.851	16.867	19.563	12.671
36.07	29.158	16.551	18.092	12.94
72.693	49.399	13.88	18.146	17.598
25.601	43.127	16.13	15.38	10.747
29.861	55.962	13.209	20.766	15.424
62.136	27.991	10.123	16.937	15.108
	53.699	15.165	16.142	17.506
	42.438	21.297	14.684	17.595
	42.658	18.063		15.304
	38.307	15.839		17.009
	44.149	15.18
	36.244	16.668
	43.016	10.57
	27.949	26.468
	46.684	12.158
	44.383	13.073
	32.525	19.294
	29.778	23.063
	47.566	21.997
	36.968	25.291
	43.215	10.791
	39.576	22.573
	43.535	20.057
	33.003	15.915
	36.997	16.241
	25.339	17.434
	54.364	42.009
	38.465	11.674
	32.617	15.329
	39.741	18.826
	44.468	21.335
	38.424	17.832
	36.06	20.687
	53.35	18.56
	31.938	23.215
	45.312	27.114
	29.887	32.367
	41.5	16.788
	36.5	17.55
	26.438	12.113
	18.25
	35.987
	26.012
	21.375
	43.35
	42.032
	29.383
	36.443
	28.266
	28.718
	35.997
	42.873
	31.984
	38.114
	46.127
	35.032
	21.725
	38.627
	31.627
	32.642
	38.171
	37.009
	38.342
	39.009
	43.237
	34.111
	39.725
	30.535
	34.889
	48.218
	37.082

[truncated: 7 more sheets: Fig. 7 COL9A2, Fig. 7 SOX2, Fig. 7 SIX1, Fig. 7 FBXO2, Fig. 7 SOX10, Fig. 7 DLX5, Fig. 7 HOXB9]
